# Supplementary material for: Proteasome Activity Profiling Uncovers Alteration of Catalytic β2 and β5 Subunits of the Stress-Induced Proteasome during Salinity Stress in Tomato Roots
Source: Front Plant Sci. 2017 Feb 3;8:107. doi: 10.3389/fpls.2017.00107 (PMC5289967; doi:10.3389/fpls.2017.00107)
Supplement: TABLE S1 — Peptides and proteins of tomato detected by MS in 2D gels. [file Table_1.XLSX]

## Sheet: IDed tomato proteins & peptides
							JK01 0mM NaCl spot 1				JK02 0mM NaCl spot 2				JK03 0mM NaCl spot 3				JK04 0mM NaCl spot 4				JK05 0mM NaCl spot 5				JK06 0mM NaCl spot 6				JK07 0mM NaCl spot 7				JK08 0mM NaCl spot 8				JK09 0mM NaCl spot 9				JK10 0mM NaCl spot 10				JK11 0mM NaCl spot 11
Accession	Description	ΣCoverage	Σ# Proteins	Σ# Unique Peptides	Σ# Peptides	Σ# PSMs	Score A2	Coverage A2	# Peptides A2	# PSM A2	Score B2	Coverage B2	# Peptides B2	# PSM B2	Score C2	Coverage C2	# Peptides C2	# PSM C2	Score D2	Coverage D2	# Peptides D2	# PSM D2	Score E2	Coverage E2	# Peptides E2	# PSM E2	Score F2	Coverage F2	# Peptides F2	# PSM F2	Score G2	Coverage G2	# Peptides G2	# PSM G2	Score H2	Coverage H2	# Peptides H2	# PSM H2	Score I2	Coverage I2	# Peptides I2	# PSM I2	Score J2	Coverage J2	# Peptides J2	# PSM J2	Score K2	Coverage K2	# Peptides K2
	Sequence	# PSMs	# Proteins	# Protein Groups	Protein Group Accessions	Modifications	MH+ [Da]	A2	D2	G2	V2	Y2	AB2	IonScore A2	IonScore P2	IonScore S2	IonScore V2	IonScore Y2	Exp Value J2	Exp Value M2	Exp Value P2	Exp Value S2	D9	G9	J9	M9	AB9	IonScore A9	IonScore D9	IonScore G9	IonScore V9	IonScore Y9	IonScore AB9	Exp Value A9	Exp Value P9	Exp Value S9	Exp Value V9	Exp Value Y9	K2	N2	Q2	T2	IonScore H2	IonScore K2	IonScore N2	IonScore Q2	Exp Value E2	Exp Value H2	Exp Value K2
	VVAALNGEELTVEER	17	1	1	Solyc04g012120.2.1		1628.85	High	High	High	High			65.27		66.72	86.46					2.50056e-06																			High		62.31			63.89	2.02161e-07	6.75613e-06
	IISSIEQKEESR	2	5	5	Solyc04g012120.2.1;Solyc11g010200.1.1;Solyc04g074510.2.1;Solyc07g053260.2.1;Solyc02g063070.2.1		1418.75	High						56.07
	YEEMVEFMEK	4	3	3	Solyc04g012120.2.1;Solyc11g010200.1.1;Solyc04g074510.2.1	M4(Oxidation)	1350.56	High						38.96	29.88						0.00200463
	LIGSAATGDSK	7	2	2	Solyc11g010200.1.1;Solyc04g012120.2.1		1019.54	High	High	High	High			33.69	39.15		28.37				0.00172698																		High					44.42					0.000511395
	LAEQAER	16	8	8	Solyc04g076060.2.1;Solyc04g012120.2.1;Solyc11g010200.1.1;Solyc02g063070.2.1;Solyc11g010470.1.1;Solyc04g074510.2.1;Solyc04g074230.2.1;Solyc07g053260.2.1		816.421	High		High				31.62		33.84				0.00275537		0.00247829																			High		42.55			33.07	0.000631771	0.000358558
	LGLALNFSVFYYEILNSPDR	1	3	3	Solyc04g012120.2.1;Solyc11g010200.1.1;Solyc04g074510.2.1		2331.21	High						30.92
	SAQDIANGELAPTHPIR	9	1	1	Solyc04g012120.2.1		1789.92	High		High				30.43																											High					33.01	0.00414031
	YEEMVEFMEK	13	3	3	Solyc04g012120.2.1;Solyc04g074510.2.1;Solyc11g010200.1.1		1334.57			High																													High		High		24.57	36.69		40.6	0.000102845	0.00785566	0.000436114
	DSTLIMQLLR	9	7	7	Solyc04g012120.2.1;Solyc11g010200.1.1;Solyc04g074510.2.1;Solyc11g010470.1.1;Solyc02g063070.2.1;Solyc04g076060.2.1;Solyc04g074230.2.1		1189.66			High					33.53					0.00040626	0.00565601																			High			45.86		38.1			0.000308707
	EAAENTLSAYK	15	2	2	Solyc04g012120.2.1;Solyc11g010200.1.1		1196.58		High	High	High				40.33	34.26	41.04			0.00346284	0.000746098	0.00299978																	High			High	58.08	40.12			0.000607874	1.47817e-05	0.000685787
	EENVYMAK	1	3	3	Solyc04g012120.2.1;Solyc04g074510.2.1;Solyc11g010200.1.1		983.45		High
	IISSIEQK	2	4	5	Solyc04g012120.2.1;Solyc11g010200.1.1;Solyc04g074510.2.1;Solyc02g063070.2.1;Solyc04g074230.2.1		917.53			High										0.00753824
	DSTLIMQLLR	1	6	6	Solyc11g010200.1.1;Solyc02g063070.2.1;Solyc04g076060.2.1;Solyc04g074510.2.1;Solyc11g010470.1.1;Solyc04g012120.2.1	M6(Oxidation)	1205.66								32.88						0.0072132
	YEEMVEFMEK	1	3	3	Solyc11g010200.1.1;Solyc04g074510.2.1;Solyc04g012120.2.1	M4(Oxidation); M8(Oxidation)	1366.56								27.73						0.0039634
	NLLSVAYK	1	6	6	Solyc04g012120.2.1;Solyc02g063070.2.1;Solyc11g010470.1.1;Solyc11g010200.1.1;Solyc04g076060.2.1;Solyc04g074510.2.1		907.524
Solyc04g011510.2.1	Triosephosphate isomerase IPR000652 Triosephosphate isomerase	49.42	1	11	13	392	570.324	40.93	8	16	263.417	10.04	2	6	1024.77	44.02	10	27	515.974	31.66	6	14	1274.91	49.03	10	32	515.424	26.25	6	12	868.593	49.03	10	24	500.845	30.12	8	15	484.929	35.14	8	17	276.467	29.73	6	6	275.746	30.12	7
	Sequence	# PSMs	# Proteins	# Protein Groups	Protein Group Accessions	Modifications	MH+ [Da]	A2	D2	G2	V2	Y2	AB2	IonScore A2	IonScore P2	IonScore S2	IonScore V2	IonScore Y2	Exp Value J2	Exp Value M2	Exp Value P2	Exp Value S2	D9	G9	J9	M9	AB9	IonScore A9	IonScore D9	IonScore G9	IonScore V9	IonScore Y9	IonScore AB9	Exp Value A9	Exp Value P9	Exp Value S9	Exp Value V9	Exp Value Y9	K2	N2	Q2	T2	IonScore H2	IonScore K2	IonScore N2	IonScore Q2	Exp Value E2	Exp Value H2	Exp Value K2
	DVDEINGCDIGVR	1	1	1	Solyc04g008280.2.1	C8(Carbamidomethyl)	1461.67	High						40.14
	VFEDNVLVR	1	1	1	Solyc04g008280.2.1		1090.59	High						31.67
Solyc04g007550.2.1	ATP synthase subunit beta IPR005722 ATPase, F1 complex, beta subunit	34.34	1	2	14	213	556.142	18.15	8	14	288.047	10.85	5	7	605.167	26.16	11	15	719.78	29.54	12	17	629.314	22.95	10	14	567.193	22.42	9	14	544.435	29.36	12	14	564.268	24.02	10	13	202.479	8.9	4	6	191.801	12.63	5	6	73.93	4.8	2
	Sequence	# PSMs	# Proteins	# Protein Groups	Protein Group Accessions	Modifications	MH+ [Da]	A2	D2	G2	V2	Y2	AB2	IonScore A2	IonScore P2	IonScore S2	IonScore V2	IonScore Y2	Exp Value J2	Exp Value M2	Exp Value P2	Exp Value S2	D9	G9	J9	M9	AB9	IonScore A9	IonScore D9	IonScore G9	IonScore V9	IonScore Y9	IonScore AB9	Exp Value A9	Exp Value P9	Exp Value S9	Exp Value V9	Exp Value Y9	K2	N2	Q2	T2	IonScore H2	IonScore K2	IonScore N2	IonScore Q2	Exp Value E2	Exp Value H2	Exp Value K2
	NISVIAVCPK	11	2	2	Solyc07g053280.2.1;Solyc12g010840.1.1	C8(Carbamidomethyl)	1100.61	High	High	High				44.3					0.00173867																						High		42.78			31.4	0.000539782	0.000550955
	GVSFMVDNCSTTAR	4	2	2	Solyc07g053280.2.1;Solyc12g010840.1.1	C9(Carbamidomethyl)	1544.68	High						40.38																													47.99					4.68621e-05
	DSLAEANSDIVVK	7	1	1	Solyc12g010840.1.1		1360.7		High	High																															High		61.38			34.84	1.21903e-06	8.98808e-06
	NTVECITGNISR	5	1	1	Solyc12g010840.1.1	C5(Carbamidomethyl)	1363.67		High	High																																					3.35281e-07
	QIGVIGWGSQGPAQAQNLR	11	2	2	Solyc12g010840.1.1;Solyc07g053280.2.1		1980.05		High	High									0.00501363																								54.36				2.69737e-05	3.73766e-05
	SDIFGER	2	2	2	Solyc12g010840.1.1;Solyc07g053280.2.1		823.396		High	High
	APMSLDFETSVFK	2	1	1	Solyc12g010840.1.1	M3(Oxidation)	1487.71																																				63.2				5.27047e-05	3.15896e-06
	GVSFMVDNCSTTAR	3	2	2	Solyc12g010840.1.1;Solyc07g053280.2.1	M5(Oxidation); C9(Carbamidomethyl)	1560.68																																								0.000186653
	APMSLDFETSVFK	2	1	1	Solyc12g010840.1.1		1471.72																																				38.99				0.00162501	0.00104101
	VTLSGHDEYIVK	1	1	1	Solyc12g010840.1.1		1360.71																																				32.07					0.00841278
Solyc12g010040.1.1	Leucyl aminopeptidase IPR011356 Peptidase M17, leucyl aminopeptidase IPR000819 Peptidase M17, leucyl aminopeptidase, C-terminal	48.18	1	21	21	265	471.821	23.57	9	11	200.927	10.23	5	6	588.902	36.05	15	18	1005.34	38.3	15	25	758.419	38.65	17	21	432.404	25.82	10	12	892.412	43.33	19	23	657.782	31.02	13	16	383.167	26.69	10	11	292.719	15.6	6	7	223.34	14.38	6
	Sequence	# PSMs	# Proteins	# Protein Groups	Protein Group Accessions	Modifications	MH+ [Da]	A2	D2	G2	V2	Y2	AB2	IonScore A2	IonScore P2	IonScore S2	IonScore V2	IonScore Y2	Exp Value J2	Exp Value M2	Exp Value P2	Exp Value S2	D9	G9	J9	M9	AB9	IonScore A9	IonScore D9	IonScore G9	IonScore V9	IonScore Y9	IonScore AB9	Exp Value A9	Exp Value P9	Exp Value S9	Exp Value V9	Exp Value Y9	K2	N2	Q2	T2	IonScore H2	IonScore K2	IonScore N2	IonScore Q2	Exp Value E2	Exp Value H2	Exp Value K2
	KGENDLPGLTDTEKPR	7	3	2	Solyc08g006040.2.1;Solyc12g096300.1.1		1769.9	High		High				38.87																													37.05				3.08016e-05	0.0026036
	ISQEVSGDSLGEEFK	6	2	1	Solyc08g006040.2.1		1624.77	High						36.05						0.000396733																							68.05				4.56561e-08	1.34741e-06
	QGVLTPGR	9	3	2	Solyc12g096300.1.1;Solyc08g006040.2.1		827.473	High	High		High			34.53			29.11																														0.00176443
	GCIVSPDLSVLNLVIVK	9	3	2	Solyc12g096300.1.1;Solyc08g006040.2.1	C2(Carbamidomethyl)	1826.05		High						38.25						0.000628419																						49.81					4.649e-05
	FNIANPTTGCQK	8	3	2	Solyc12g096300.1.1;Solyc08g006040.2.1	C10(Carbamidomethyl)	1350.65			High										0.00935416																							37.02				0.00331487	0.00189672
	KLEIDDDQK	1	1	1	Solyc12g096300.1.1		1103.56		High
	LVTPLTLQR	8	3	2	Solyc12g096300.1.1;Solyc08g006040.2.1		1040.65			High	High					25.72	30.24			0.00710172		0.00723375
Solyc07g066600.2.1	Phosphoglycerate kinase IPR001576 Phosphoglycerate kinase	57.11	1	19	19	126	353.732	28.68	10	12	145.356	11.97	3	5	369.355	36.41	11	14	132.926	12.22	4	4	238.34	21.95	7	8	217.551	19.2	7	8	218.203	26.18	8	8	206.535	21.2	6	6	110.154	11.72	3	4	95.6787	9.73	3	3	72.5582	6.73	2
	Sequence	# PSMs	# Proteins	# Protein Groups	Protein Group Accessions	Modifications	MH+ [Da]	A2	D2	G2	V2	Y2	AB2	IonScore A2	IonScore P2	IonScore S2	IonScore V2	IonScore Y2	Exp Value J2	Exp Value M2	Exp Value P2	Exp Value S2	D9	G9	J9	M9	AB9	IonScore A9	IonScore D9	IonScore G9	IonScore V9	IonScore Y9	IonScore AB9	Exp Value A9	Exp Value P9	Exp Value S9	Exp Value V9	Exp Value Y9	K2	N2	Q2	T2	IonScore H2	IonScore K2	IonScore N2	IonScore Q2	Exp Value E2	Exp Value H2	Exp Value K2
	VVMELFADTTPK	1	1	1	Solyc01g111170.2.1		1350.7								46						0.000315242
	FNDENFVK	1	1	1	Solyc01g111170.2.1		1012.47								33.08						0.00312445
Solyc01g111120.2.1	Triosephosphate isomerase IPR000652 Triosephosphate isomerase	45.09	1	13	13	73	350.816	27.61	8	10	62.406	7.98	2	2	58.0994	8.9	2	2	159.074	15.34	4	5		0							75.2207	8.28	2	2						0							136.803	17.48	4
	Sequence	# PSMs	# Proteins	# Protein Groups	Protein Group Accessions	Modifications	MH+ [Da]	A2	D2	G2	V2	Y2	AB2	IonScore A2	IonScore P2	IonScore S2	IonScore V2	IonScore Y2	Exp Value J2	Exp Value M2	Exp Value P2	Exp Value S2	D9	G9	J9	M9	AB9	IonScore A9	IonScore D9	IonScore G9	IonScore V9	IonScore Y9	IonScore AB9	Exp Value A9	Exp Value P9	Exp Value S9	Exp Value V9	Exp Value Y9	K2	N2	Q2	T2	IonScore H2	IonScore K2	IonScore N2	IonScore Q2	Exp Value E2	Exp Value H2	Exp Value K2
	VIQTLAESPNLAGVK	1	1	1	Solyc10g083110.1.1		1539.88																																				48.14					8.59386e-05
	DVQVLDDDDFVLLGR	1	1	1	Solyc10g083110.1.1		1718.86																																				34.81					0.00416266
Solyc10g081510.1.1	5-methyltetrahydropteroyltriglutamate--homocysteine methyltransferase IPR006276 5-methyltetrahydropteroyltriglutamate--homocysteine S-methyltransferase	40.13	1	24	30	225	341.593	12.42	10	13		0			422.245	22.88	16	18	421.565	19.08	14	15	499.615	18.69	13	18	456.302	17.78	12	16	413.798	18.95	15	16	464.741	20.39	12	13	313.524	11.9	9	10	276.54	10.33	7	8	211.762	7.45	6
	Sequence	# PSMs	# Proteins	# Protein Groups	Protein Group Accessions	Modifications	MH+ [Da]	A2	D2	G2	V2	Y2	AB2	IonScore A2	IonScore P2	IonScore S2	IonScore V2	IonScore Y2	Exp Value J2	Exp Value M2	Exp Value P2	Exp Value S2	D9	G9	J9	M9	AB9	IonScore A9	IonScore D9	IonScore G9	IonScore V9	IonScore Y9	IonScore AB9	Exp Value A9	Exp Value P9	Exp Value S9	Exp Value V9	Exp Value Y9	K2	N2	Q2	T2	IonScore H2	IonScore K2	IonScore N2	IonScore Q2	Exp Value E2	Exp Value H2	Exp Value K2
	SAQLIGQAIANNPAFITLR	1	1	1	Solyc10g008140.2.1		1998.12																																	High					45.6
	TLGENYNER	1	1	1	Solyc10g008140.2.1		1095.51																																	High					30.75
Solyc10g008010.2.1	Proteasome subunit alpha type IPR001353 Proteasome, subunit alpha_beta	59.15	1	8	12	128	320.541	41.28	8	10		0			403.684	47.66	9	12	221.509	18.3	3	5	253.188	34.04	6	7	255.955	30.64	6	8	151.845	33.62	5	5		0				0			84.82	17.45	2	3	82.0342	14.47	3
	Sequence	# PSMs	# Proteins	# Protein Groups	Protein Group Accessions	Modifications	MH+ [Da]	A2	D2	G2	V2	Y2	AB2	IonScore A2	IonScore P2	IonScore S2	IonScore V2	IonScore Y2	Exp Value J2	Exp Value M2	Exp Value P2	Exp Value S2	D9	G9	J9	M9	AB9	IonScore A9	IonScore D9	IonScore G9	IonScore V9	IonScore Y9	IonScore AB9	Exp Value A9	Exp Value P9	Exp Value S9	Exp Value V9	Exp Value Y9	K2	N2	Q2	T2	IonScore H2	IonScore K2	IonScore N2	IonScore Q2	Exp Value E2	Exp Value H2	Exp Value K2
	DQVLDQLGLGTAGGR	1	1	1	Solyc05g053830.2.1		1499.78		High
	TCTAVLNPFAR	1	1	1	Solyc05g053830.2.1	C2(Carbamidomethyl)	1249.63		High
Solyc05g053810.2.1	Serine hydroxymethyltransferase IPR001085 Serine hydroxymethyltransferase	31.85	1	9	13	119	311.952	21.02	8	9	65.26	4.67	2	2	400.44	20.81	8	10	317.292	16.77	7	10	315.803	15.71	6	7	112.844	7.64	3	3	215.736	16.14	6	6	209.14	11.46	4	4		0			92.3187	8.7	3	3	91.2209	8.49	3
	Sequence	# PSMs	# Proteins	# Protein Groups	Protein Group Accessions	Modifications	MH+ [Da]	A2	D2	G2	V2	Y2	AB2	IonScore A2	IonScore P2	IonScore S2	IonScore V2	IonScore Y2	Exp Value J2	Exp Value M2	Exp Value P2	Exp Value S2	D9	G9	J9	M9	AB9	IonScore A9	IonScore D9	IonScore G9	IonScore V9	IonScore Y9	IonScore AB9	Exp Value A9	Exp Value P9	Exp Value S9	Exp Value V9	Exp Value Y9	K2	N2	Q2	T2	IonScore H2	IonScore K2	IonScore N2	IonScore Q2	Exp Value E2	Exp Value H2	Exp Value K2
	VLDINGAPCFLTR	1	1	1	Solyc02g080810.2.1	C9(Carbamidomethyl)	1475.77
	DSIMDSTVNCR	1	1	1	Solyc02g080810.2.1	C10(Carbamidomethyl)	1297.55
	DSIMDSTVNCR	1	1	1	Solyc02g080810.2.1	M4(Oxidation); C10(Carbamidomethyl)	1313.55
Solyc02g080630.2.1	Lactoylglutathione lyase IPR004361 Glyoxalase I	26.69	1	8	8	42	300.574	17.01	5	10		0			109.343	10.26	3	3		0			81.5049	11.44	3	3	143.221	14.96	4	4		0			272.233	17.6	5	10		0								0
	Sequence	# PSMs	# Proteins	# Protein Groups	Protein Group Accessions	Modifications	MH+ [Da]	A2	D2	G2	V2	Y2	AB2	IonScore A2	IonScore P2	IonScore S2	IonScore V2	IonScore Y2	Exp Value J2	Exp Value M2	Exp Value P2	Exp Value S2	D9	G9	J9	M9	AB9	IonScore A9	IonScore D9	IonScore G9	IonScore V9	IonScore Y9	IonScore AB9	Exp Value A9	Exp Value P9	Exp Value S9	Exp Value V9	Exp Value Y9	K2	N2	Q2	T2	IonScore H2	IonScore K2	IonScore N2	IonScore Q2	Exp Value E2	Exp Value H2	Exp Value K2
	LSSINVENVESNR	10	2	2	Solyc09g009260.2.1;Solyc10g083570.1.1		1460.74	High	High	High				67.36		31.27						0.00869613																			High					34.34	6.29769e-07
	IGANEPSQLAINDNANGLAR	18	2	2	Solyc09g009260.2.1;Solyc10g083570.1.1		2038.03	High	High	High				63.35	42.12				0.000115899	0.00135827	0.000736514																		High		High		48.64	34.17		54.42	6.31221e-06	0.000168231	0.00457476
	GILAADESTGTIGK	15	2	2	Solyc09g009260.2.1;Solyc10g083570.1.1		1332.7	High		High				47.37		52.12				2.38628e-05		7.67203e-05																	High		High		52.42	59.32		50.83	0.000157114	7.15995e-05	1.46187e-05
	VAPEVIAEYTVR	28	2	2	Solyc09g009260.2.1;Solyc10g083570.1.1		1346.73	High	High	High	High			37.47	41.34	39.87	28.94		0.0110529		0.00118257	0.00165377																			High	High	51.96			36.1	7.35942e-06	9.71113e-05
	NATYIGTPGK	19	1	1	Solyc09g009260.2.1		1021.53	High	High	High				36.94	45.23	35.04			0.00190423	0.00122911	0.000386892	0.00371294																	High		High		35.15	35.65		35.95	0.00250689	0.00394085	0.00333531
	GTVELPGTDGETTTQGLDGLAER	11	1	1	Solyc09g009260.2.1		2317.12	High		High				34.25																											High					44.24
	VDKGTVELPGTDGETTTQGLDGLAER	21	1	1	Solyc09g009260.2.1		2659.31		High						52.79	46.99			0.00147714		4.83936e-05	0.000198986																					45.04					0.000285129
	GILAADESTGTIGKR	1	2	2	Solyc09g009260.2.1;Solyc10g083570.1.1		1488.8																																								0.0001593
	TAAGKPFVEVMK	1	1	1	Solyc09g009260.2.1		1277.69																																								0.00180529
	AQAAFLTR	3	1	1	Solyc09g009260.2.1		877.488			High
	EAGVLPGIK	1	1	1	Solyc09g009260.2.1		883.525			High
	TMPPAVPAVVFLSGGQSEEEATVNLNAMNK	4	1	1	Solyc09g009260.2.1	M2(Oxidation); M28(Oxidation)	3133.52
	AVLKIGANEPSQLAINDNANGLAR	2	2	2	Solyc09g009260.2.1;Solyc10g083570.1.1		2449.32									46.32						0.000152842
	EAGVLPGIKVDK	1	1	1	Solyc09g009260.2.1		1225.72									32.38						0.00309281
	CADVTER	2	2	2	Solyc09g009260.2.1;Solyc10g083570.1.1	C1(Carbamidomethyl)	850.373																																			High
Solyc09g009020.2.1	Enolase IPR000941 Enolase	47.97	1	8	16	230	297.936	19.14	6	9		0			399.305	37.39	11	14	517.664	30.18	8	12	338.022	27.03	9	10	385.198	21.62	7	10	323.507	28.38	8	9	459.697	25	7	12	208.405	20.95	6	7	290.933	31.53	8	9	86.4806	7.43	3
	Sequence	# PSMs	# Proteins	# Protein Groups	Protein Group Accessions	Modifications	MH+ [Da]	A2	D2	G2	V2	Y2	AB2	IonScore A2	IonScore P2	IonScore S2	IonScore V2	IonScore Y2	Exp Value J2	Exp Value M2	Exp Value P2	Exp Value S2	D9	G9	J9	M9	AB9	IonScore A9	IonScore D9	IonScore G9	IonScore V9	IonScore Y9	IonScore AB9	Exp Value A9	Exp Value P9	Exp Value S9	Exp Value V9	Exp Value Y9	K2	N2	Q2	T2	IonScore H2	IonScore K2	IonScore N2	IonScore Q2	Exp Value E2	Exp Value H2	Exp Value K2
	SFFDANLALTK	4	1	1	Solyc07g019440.2.1		1226.64		High	High																																	32.62					0.00538811
	SAEGFYIR	3	1	1	Solyc07g019440.2.1		942.468			High									0.00218106
	VPIGVGPNTK	4	1	1	Solyc07g019440.2.1		981.573			High									0.00508689																								29.97					0.0036753
	AVASVILGGGVGTR	3	1	1	Solyc07g019440.2.1		1256.73		High	High									0.00411154
Solyc07g016200.2.1	Proteasome subunit beta type IPR000243 Peptidase T1A, proteasome beta-subunit	55.93	1	13	13	204	295.311	31.36	7	8	127.19	13.14	3	3	481.315	35.17	8	12	118.493	12.29	3	3	277.994	23.31	5	6	691.15	45.76	11	19	260.92	17.37	4	5	628.768	40.25	9	16	175.106	21.19	5	5	144.154	17.37	4	4		0
	Sequence	# PSMs	# Proteins	# Protein Groups	Protein Group Accessions	Modifications	MH+ [Da]	A2	D2	G2	V2	Y2	AB2	IonScore A2	IonScore P2	IonScore S2	IonScore V2	IonScore Y2	Exp Value J2	Exp Value M2	Exp Value P2	Exp Value S2	D9	G9	J9	M9	AB9	IonScore A9	IonScore D9	IonScore G9	IonScore V9	IonScore Y9	IonScore AB9	Exp Value A9	Exp Value P9	Exp Value S9	Exp Value V9	Exp Value Y9	K2	N2	Q2	T2	IonScore H2	IonScore K2	IonScore N2	IonScore Q2	Exp Value E2	Exp Value H2	Exp Value K2
	ANLLESCPAVLQFR	2	1	1	Solyc11g066130.1.1	C7(Carbamidomethyl)	1617.84
	FYCATGDCGGR	2	1	1	Solyc11g066130.1.1	C3(Carbamidomethyl); C8(Carbamidomethyl)	1263.49
Solyc11g066060.1.1	heat shock protein IPR013126 Heat shock protein 70	24.5	3	3	14	150	288.431	9.6	5	6	69.89	3.44	2	2	313.288	17.34	9	10	250.048	12.89	7	7	370.369	13.61	8	10		0				0			512.614	20.92	11	14	152.087	8.02	4	4	203.676	11.32	6	7	89.5	3.3	2
	Sequence	# PSMs	# Proteins	# Protein Groups	Protein Group Accessions	Modifications	MH+ [Da]	A2	D2	G2	V2	Y2	AB2	IonScore A2	IonScore P2	IonScore S2	IonScore V2	IonScore Y2	Exp Value J2	Exp Value M2	Exp Value P2	Exp Value S2	D9	G9	J9	M9	AB9	IonScore A9	IonScore D9	IonScore G9	IonScore V9	IonScore Y9	IonScore AB9	Exp Value A9	Exp Value P9	Exp Value S9	Exp Value V9	Exp Value Y9	K2	N2	Q2	T2	IonScore H2	IonScore K2	IonScore N2	IonScore Q2	Exp Value E2	Exp Value H2	Exp Value K2
	VGGADDVYIGDIR	2	1	1	Solyc09g010930.2.1		1349.67		High																																						0.000102251
	TGSIVYK	2	1	1	Solyc09g010930.2.1		767.429		High																																						2.07738e-05
	ADLNTSTVLVTGAGGR	1	1	1	Solyc09g010930.2.1		1531.81																																								2.45962e-10
Solyc09g010630.2.1	heat shock protein IPR013126 Heat shock protein 70	29.43	1	4	15	160	288.431	10.32	5	6	69.89	3.7	2	2		0			250.048	13.87	7	7		0			638.465	17.87	9	16	215.811	9.86	5	6	558.469	25.58	12	15	152.087	8.63	4	4	208.629	12.17	6	7	89.5	3.54	2
	Sequence	# PSMs	# Proteins	# Protein Groups	Protein Group Accessions	Modifications	MH+ [Da]	A2	D2	G2	V2	Y2	AB2	IonScore A2	IonScore P2	IonScore S2	IonScore V2	IonScore Y2	Exp Value J2	Exp Value M2	Exp Value P2	Exp Value S2	D9	G9	J9	M9	AB9	IonScore A9	IonScore D9	IonScore G9	IonScore V9	IonScore Y9	IonScore AB9	Exp Value A9	Exp Value P9	Exp Value S9	Exp Value V9	Exp Value Y9	K2	N2	Q2	T2	IonScore H2	IonScore K2	IonScore N2	IonScore Q2	Exp Value E2	Exp Value H2	Exp Value K2
	ALSGFSQQR	5	1	1	Solyc05g050130.2.1		993.512																																	High			47.86		38.01			0.0001956
	WTAIQAGK	1	1	1	Solyc05g050130.2.1		874.478																																				38.25					0.00228176
	LSNDIR	3	1	1	Solyc05g050130.2.1		717.388																																	High					31.43
	VMLSLGGGVGSYSLSSADDAR	2	1	1	Solyc05g050130.2.1		2041.99																																	High					36.25
	VMLSLGGGVGSYSLSSADDAR	1	1	1	Solyc05g050130.2.1	M2(Oxidation)	2057.99																																	High					30.24
	GTTQHWDELAR	1	1	1	Solyc05g050130.2.1		1313.63																																	High					29.39
Solyc05g050120.2.1	Malic enzyme IPR012302 Malic enzyme, NAD-binding	26.6	1	12	13	161	268.594	7.25	4	10		0			385.574	17.79	8	13	382.577	15.54	7	13	412.216	18.48	8	14	472.932	20.38	9	15	497.5	20.21	9	16	379.216	16.93	8	15	142.907	8.98	4	4	233.902	13.13	6	8	76.7363	3.63	2
	Sequence	# PSMs	# Proteins	# Protein Groups	Protein Group Accessions	Modifications	MH+ [Da]	A2	D2	G2	V2	Y2	AB2	IonScore A2	IonScore P2	IonScore S2	IonScore V2	IonScore Y2	Exp Value J2	Exp Value M2	Exp Value P2	Exp Value S2	D9	G9	J9	M9	AB9	IonScore A9	IonScore D9	IonScore G9	IonScore V9	IonScore Y9	IonScore AB9	Exp Value A9	Exp Value P9	Exp Value S9	Exp Value V9	Exp Value Y9	K2	N2	Q2	T2	IonScore H2	IonScore K2	IonScore N2	IonScore Q2	Exp Value E2	Exp Value H2	Exp Value K2
	IGDTAGTIDNIIQCK	22	2	2	Solyc12g099260.1.1;Solyc01g059880.2.1	C14(Carbamidomethyl)	1618.81	High		High	High			75.31			67.03			2.91734e-05																			High		High	High		77.15		43.22	2.44364e-08		2.21665e-07
	ETPSVAGIINPGSEGFQK	13	2	2	Solyc12g099260.1.1;Solyc01g059880.2.1		1830.93	High	High	High				42.12																																	5.70883e-06
	VVIGPATVGGIQAGAFK	30	2	2	Solyc12g099260.1.1;Solyc01g059880.2.1		1584.91	High	High	High	High			32.33		62.56	30.7			3.85307e-05		3.66053e-06																	High	High	High		68.38	63.09	27.5	51.78	1.14067e-07	7.47837e-07	2.62636e-06
	VAAIIAEGVPESDAK	10	1	1	Solyc01g059880.2.1		1469.78		High	High						58.2						1.53626e-05																									7.78442e-05
	SAAASSMSALK	12	2	2	Solyc12g099260.1.1;Solyc01g059880.2.1		1023.51		High	High						37.31				0.00538311		0.00193212																	High				58.96	57.24				1.20705e-05	1.96351e-05
	SGGMSNELYNSIAR	11	1	1	Solyc01g059880.2.1		1498.7		High	High						36.73						0.00164551																									1.73102e-07
	SGGMSNELYNSIAR	9	1	1	Solyc01g059880.2.1	M4(Oxidation)	1514.69		High	High						44.32						0.000208953																					41.72				9.4717e-05	0.000403786
	DEYSLVEALK	4	2	2	Solyc12g099260.1.1;Solyc01g059880.2.1		1166.59		High	High
	SGGEMESAQAK	1	2	2	Solyc12g099260.1.1;Solyc01g059880.2.1		1094.48		High
	SAAASSMSALK	3	2	2	Solyc12g099260.1.1;Solyc01g059880.2.1	M7(Oxidation)	1039.51		High
	MLDFDFLCGR	10	2	2	Solyc12g099260.1.1;Solyc01g059880.2.1	M1(Oxidation); C8(Carbamidomethyl)	1289.57		High										0.000485339																								32.87					0.00172999
	MLDFDFLCGR	7	2	2	Solyc12g099260.1.1;Solyc01g059880.2.1	C8(Carbamidomethyl)	1273.57		High	High
	TTQALFYNYK	8	2	2	Solyc12g099260.1.1;Solyc01g059880.2.1		1248.63		High							39.13						0.00148449																	High				38.57	31.05			0.000146749	0.00168879	0.0102081
	MVVVLGELGGR	2	1	1	Solyc01g059880.2.1		1129.64			High
	FGGAIDDAAR	1	1	1	Solyc01g059880.2.1		992.479																																				36.95					0.00202846
	ANNKVVIGPATVGGIQAGAFK	1	2	2	Solyc12g099260.1.1;Solyc01g059880.2.1		2012.13
Solyc01g028810.2.1	chaperonin IPR001844 Chaperonin Cpn60	18.03	1	8	8	40	266.774	13.86	7	8					180.809	8.51	4	4	162.855	12.35	5	5	77.4837	4.17	2	2	217.626	12.19	5	6	72.8177	4.17	2	2	72.29	4.17	2	2
	Sequence	# PSMs	# Proteins	# Protein Groups	Protein Group Accessions	Modifications	MH+ [Da]	A2	D2	G2	V2	Y2	AB2	IonScore A2	IonScore P2	IonScore S2	IonScore V2	IonScore Y2	Exp Value J2	Exp Value M2	Exp Value P2	Exp Value S2	D9	G9	J9	M9	AB9	IonScore A9	IonScore D9	IonScore G9	IonScore V9	IonScore Y9	IonScore AB9	Exp Value A9	Exp Value P9	Exp Value S9	Exp Value V9	Exp Value Y9	K2	N2	Q2	T2	IonScore H2	IonScore K2	IonScore N2	IonScore Q2	Exp Value E2	Exp Value H2	Exp Value K2
	DAVVATGGPFWNVPTGR	13	1	1	Solyc07g052510.2.1		1743.88		High	High						38.5				8.21012e-05		0.00148316																		High			65.57		36.59		0.000310037	2.92585e-06
	GFSFIDAVK	5	1	1	Solyc07g052510.2.1		983.519			High																														High			32.19		29.3			0.00459001
	LVEAECPGVVSCADIVALVAR	17	1	1	Solyc07g052510.2.1	C6(Carbamidomethyl); C12(Carbamidomethyl)	2228.15		High	High						45.32				9.94713e-07		0.000326079																		High			46.74		47.41			0.000241493
	APNTAAAILR	17	1	1	Solyc07g052510.2.1		997.58		High	High						60.07				6.20394e-07		4.47725e-06																	High					52.57			1.56319e-05		3.12643e-05
	IIKDFVQQQVPK	5	1	1	Solyc07g052510.2.1		1442.84			High										3.76492e-05																			High	High				32.55	29.76		0.000440325		0.00339102
	LQQSFAK	2	1	1	Solyc07g052510.2.1		821.452																																								0.00506022
	LANPNLTLR	7	1	1	Solyc07g052510.2.1		1011.59													0.00283171																			High	High			32.35	38.17	36.98			0.00183363	0.000449596
	DFVQQQVPK	4	1	1	Solyc07g052510.2.1		1088.57													0.00175455																			High					31.17					0.0125651
	GLFQSDAALTTR	3	1	1	Solyc07g052510.2.1		1279.67													0.00199033																				High					40.3
Solyc07g052350.2.1	3-isopropylmalate dehydratase large subunit IPR006249 Aconitase_iron regulatory protein 2	30.45	1	12	25	250	263.543	9.25	8	8		0			520.577	14.97	13	18	597.057	14.67	12	16	689.334	19.8	18	25	514.709	13.97	13	17	698.34	17.69	14	21	604.514	15.18	11	18	332.51	14.87	12	13	202.665	7.94	6	7	223.183	10.45	9
	Sequence	# PSMs	# Proteins	# Protein Groups	Protein Group Accessions	Modifications	MH+ [Da]	A2	D2	G2	V2	Y2	AB2	IonScore A2	IonScore P2	IonScore S2	IonScore V2	IonScore Y2	Exp Value J2	Exp Value M2	Exp Value P2	Exp Value S2	D9	G9	J9	M9	AB9	IonScore A9	IonScore D9	IonScore G9	IonScore V9	IonScore Y9	IonScore AB9	Exp Value A9	Exp Value P9	Exp Value S9	Exp Value V9	Exp Value Y9	K2	N2	Q2	T2	IonScore H2	IonScore K2	IonScore N2	IonScore Q2	Exp Value E2	Exp Value H2	Exp Value K2
	VGSEVAR	8	3	3	Solyc03g112070.2.1;Solyc03g123830.2.1;Solyc10g049890.1.1		717.389			High	High				39.22	35.98	38.88				0.00193274	0.00407542																			High					37.74	0.00472251
	GGVIDEDALVR	6	2	2	Solyc03g123830.2.1;Solyc10g049890.1.1		1143.6				High						37.8																								High	High				43.33
	VFNDDTFAK	3	1	1	Solyc03g123830.2.1		1056.5																																		High	High				39.84
	ALDSGIVAQAALDVFTVEPPPK	1	1	1	Solyc03g123830.2.1		2238.21																																		High					36.81
	NVAQSDASMK	3	1	1	Solyc03g123830.2.1	M9(Oxidation)	1066.48				High						27.87																								High					29.4
	YVGVSLVGK	1	3	3	Solyc10g049890.1.1;Solyc03g112070.2.1;Solyc03g123830.2.1		921.54
	TLAIMGFGK	1	1	1	Solyc03g123830.2.1	M5(Oxidation)	953.512				High						27.75
Solyc03g123610.2.1	Alanine aminotransferase IPR004839 Aminotransferase, class I and II	17.33	1	8	8	92	250.217	11.55	5	5		0			135.6	6.44	3	3	208.38	9.41	4	7	293.701	8.75	4	6	276.38	12.21	6	7	225.42	9.74	5	7	329.902	12.21	6	8	176.412	8.09	4	6	68.8995	4.13	2	2	104.511	5.78	3
	Sequence	# PSMs	# Proteins	# Protein Groups	Protein Group Accessions	Modifications	MH+ [Da]	A2	D2	G2	V2	Y2	AB2	IonScore A2	IonScore P2	IonScore S2	IonScore V2	IonScore Y2	Exp Value J2	Exp Value M2	Exp Value P2	Exp Value S2	D9	G9	J9	M9	AB9	IonScore A9	IonScore D9	IonScore G9	IonScore V9	IonScore Y9	IonScore AB9	Exp Value A9	Exp Value P9	Exp Value S9	Exp Value V9	Exp Value Y9	K2	N2	Q2	T2	IonScore H2	IonScore K2	IonScore N2	IonScore Q2	Exp Value E2	Exp Value H2	Exp Value K2
	LAEQAER	16	8	8	Solyc04g076060.2.1;Solyc04g012120.2.1;Solyc11g010200.1.1;Solyc02g063070.2.1;Solyc11g010470.1.1;Solyc04g074510.2.1;Solyc04g074230.2.1;Solyc07g053260.2.1		816.421	High		High				31.62		33.84				0.00275537		0.00247829																			High		42.55			33.07	0.000631771	0.000358558
	DSTLIMQLLR	9	7	7	Solyc04g012120.2.1;Solyc11g010200.1.1;Solyc04g074510.2.1;Solyc11g010470.1.1;Solyc02g063070.2.1;Solyc04g076060.2.1;Solyc04g074230.2.1		1189.66			High					33.53					0.00040626	0.00565601																			High			45.86		38.1			0.000308707
	LVLNSTPAGELTVEER	6	1	1	Solyc04g076060.2.1		1727.92								59.03						1.31277e-05
	AAQEIALTDLPPTHPIR	2	1	1	Solyc04g076060.2.1		1843.01
	YEEMVQFMDK	2	1	1	Solyc04g076060.2.1		1319.57								36.21						0.000441715
	QAAEDTMNSYK	1	1	1	Solyc04g076060.2.1	M7(Oxidation)	1273.54
	IVSSIEQK	3	2	2	Solyc04g076060.2.1;Solyc11g010470.1.1		903.514								43.39						0.000673469
	YEEMVQFMDK	1	1	1	Solyc04g076060.2.1	M4(Oxidation); M8(Oxidation)	1351.56								42.97						9.31412e-05
	DSTLIMQLLR	1	6	6	Solyc11g010200.1.1;Solyc02g063070.2.1;Solyc04g076060.2.1;Solyc04g074510.2.1;Solyc11g010470.1.1;Solyc04g012120.2.1	M6(Oxidation)	1205.66								32.88						0.0072132
	YEEMVQFMDK	2	1	1	Solyc04g076060.2.1	M4(Oxidation)	1335.56								25.68						0.00499047
	QAAEDTMNSYK	1	1	1	Solyc04g076060.2.1		1257.54
	NLLSVAYK	1	6	6	Solyc04g012120.2.1;Solyc02g063070.2.1;Solyc11g010470.1.1;Solyc11g010200.1.1;Solyc04g076060.2.1;Solyc04g074510.2.1		907.524
	LLESNLVPSATTSESK	1	1	1	Solyc04g076060.2.1		1675.88
Solyc04g074510.2.1	14-3-3 protein beta_alpha-B IPR000308 14-3-3 protein	44.03	1	3	11	76	247.393	34.33	7	7		0				0			106.562	12.69	3	3	169.712	16.04	4	4		0			208.404	25	6	6		0				0				0				0
	Sequence	# PSMs	# Proteins	# Protein Groups	Protein Group Accessions	Modifications	MH+ [Da]	A2	D2	G2	V2	Y2	AB2	IonScore A2	IonScore P2	IonScore S2	IonScore V2	IonScore Y2	Exp Value J2	Exp Value M2	Exp Value P2	Exp Value S2	D9	G9	J9	M9	AB9	IonScore A9	IonScore D9	IonScore G9	IonScore V9	IonScore Y9	IonScore AB9	Exp Value A9	Exp Value P9	Exp Value S9	Exp Value V9	Exp Value Y9	K2	N2	Q2	T2	IonScore H2	IonScore K2	IonScore N2	IonScore Q2	Exp Value E2	Exp Value H2	Exp Value K2
	NVFILSGQSNMAGR	3	1	1	Solyc06g073240.2.1		1493.76									53.03						6.14705e-05
	NVFILSGQSNMAGR	3	1	1	Solyc06g073240.2.1	M11(Oxidation)	1509.75									55.79						3.45359e-05
	VEAIGLVPCAVGGTAIK	3	1	1	Solyc06g073240.2.1	C9(Carbamidomethyl)	1654.92									29.36						0.00741618
	AIDLPNVVCVDAMGLQLK	1	1	1	Solyc06g073240.2.1	C9(Carbamidomethyl); M13(Oxidation)	1972.03
Solyc06g073190.2.1	Fructokinase-like IPR002173 Carbohydrate_puine kinase, PfkB, conserved site	66.46	1	20	20	301	244.002	25.61	7	7	388.81	27.13	7	8	634.654	54.88	13	19	773.692	43.9	11	21	826.385	53.66	15	24	1053.29	53.35	14	29	647.966	44.21	12	20	605.997	52.74	14	16	303.604	24.39	6	7	284.589	26.22	7	7	357.217	29.88	8
	Sequence	# PSMs	# Proteins	# Protein Groups	Protein Group Accessions	Modifications	MH+ [Da]	A2	D2	G2	V2	Y2	AB2	IonScore A2	IonScore P2	IonScore S2	IonScore V2	IonScore Y2	Exp Value J2	Exp Value M2	Exp Value P2	Exp Value S2	D9	G9	J9	M9	AB9	IonScore A9	IonScore D9	IonScore G9	IonScore V9	IonScore Y9	IonScore AB9	Exp Value A9	Exp Value P9	Exp Value S9	Exp Value V9	Exp Value Y9	K2	N2	Q2	T2	IonScore H2	IonScore K2	IonScore N2	IonScore Q2	Exp Value E2	Exp Value H2	Exp Value K2
	VDGADNEAEAAK	2	1	1	Solyc09g010420.2.1		1189.53				High				40.71		46.22				0.00033118
	SVAVETEVR	1	1	1	Solyc09g010420.2.1		989.526								34.77						0.00553488
	QLSPTVEGANSAAVAITTTDLVSK	2	1	1	Solyc09g010420.2.1		2373.25				High						45.05
	IACAAGYAGIPFNADK	2	1	1	Solyc09g010420.2.1	C3(Carbamidomethyl)	1638.8				High						35
	AAGMYGGLR	1	1	1	Solyc09g010420.2.1	M4(Oxidation)	911.44
Solyc09g009390.2.1	Monodehydroascorbate reductase (NADH)-like protein IPR013027 FAD-dependent pyridine nucleotide-disulphide oxidoreductase	48.27	1	16	16	160	228.649	15.01	5	6	235.21	12.24	4	5	350.986	35.8	12	12	249.677	21.25	7	7	241.858	23.56	8	8	306.349	21.02	7	8	239.628	21.25	7	7	291.639	19.4	6	7	319.832	15.94	5	7	155.569	15.47	5	5	203.915	18.48	6
	Sequence	# PSMs	# Proteins	# Protein Groups	Protein Group Accessions	Modifications	MH+ [Da]	A2	D2	G2	V2	Y2	AB2	IonScore A2	IonScore P2	IonScore S2	IonScore V2	IonScore Y2	Exp Value J2	Exp Value M2	Exp Value P2	Exp Value S2	D9	G9	J9	M9	AB9	IonScore A9	IonScore D9	IonScore G9	IonScore V9	IonScore Y9	IonScore AB9	Exp Value A9	Exp Value P9	Exp Value S9	Exp Value V9	Exp Value Y9	K2	N2	Q2	T2	IonScore H2	IonScore K2	IonScore N2	IonScore Q2	Exp Value E2	Exp Value H2	Exp Value K2
	SSGNVLVLFEEMGGDPTK	1	1	1	Solyc11g069270.1.1		1879.92
	SSGNVLVLFEEMGGDPTK	2	1	1	Solyc11g069270.1.1	M12(Oxidation)	1895.91
	SQTALPTNQPLIWYK	1	1	1	Solyc11g069270.1.1		1759.94
	GAGITGPVQLK	1	1	1	Solyc11g069270.1.1		1040.61
Solyc11g069180.1.1	Isovaleryl-CoA dehydrogenase IPR009100 Acyl-CoA dehydrogenase_oxidase, middle and N-terminal	29.13	1	7	9	49	224.942	7.77	3	5		0			141.701	11.17	4	4	311.904	14.32	5	9	122.42	11.17	4	4	126.104	8.74	3	3		0				0
	Sequence	# PSMs	# Proteins	# Protein Groups	Protein Group Accessions	Modifications	MH+ [Da]	A2	D2	G2	V2	Y2	AB2	IonScore A2	IonScore P2	IonScore S2	IonScore V2	IonScore Y2	Exp Value J2	Exp Value M2	Exp Value P2	Exp Value S2	D9	G9	J9	M9	AB9	IonScore A9	IonScore D9	IonScore G9	IonScore V9	IonScore Y9	IonScore AB9	Exp Value A9	Exp Value P9	Exp Value S9	Exp Value V9	Exp Value Y9	K2	N2	Q2	T2	IonScore H2	IonScore K2	IonScore N2	IonScore Q2	Exp Value E2	Exp Value H2	Exp Value K2
	TFGFDTAVEEAQR	7	2	2	Solyc04g014270.2.1;Solyc11g010450.1.1		1470.69		High	High									1.13181e-06																				High				63.7	39.78			9.36139e-07	2.68745e-06	0.000662736
	GFSNNDLAEMPLSR	1	1	1	Solyc11g010450.1.1	M10(Oxidation)	1566.72		High
	AAIITCGGLCPGLNDVIR	1	1	1	Solyc11g010450.1.1	C6(Carbamidomethyl); C10(Carbamidomethyl)	1899.98		High
	VSDIVDSIQER	7	2	2	Solyc11g010450.1.1;Solyc04g014270.2.1		1260.64		High	High									0.00497912																				High				40.16	31.07			0.00261475	0.00108431	0.00891056
	GFSNNDLAEMPLSR	1	1	1	Solyc11g010450.1.1		1550.73		High
	TIDNDIMLMDK	1	2	2	Solyc04g014270.2.1;Solyc11g010450.1.1	M9(Oxidation)	1324.61			High
	TIDNDIMLMDK	2	2	2	Solyc11g010450.1.1;Solyc04g014270.2.1		1308.62			High																																	70.1					1.04076e-06
	GSAVICVAEGAGQDFLEK	2	1	1	Solyc11g010450.1.1	C6(Carbamidomethyl)	1850.9																																				68.34					1.46555e-06
Solyc11g010200.1.1	14-3-3 protein beta_alpha-1 IPR000308 14-3-3 protein	48.33	1	2	12	84	221.799	28.25	6	6		0				0				0				0				0			235.058	27.14	7	7		0				0				0			181.791	24.16	5
	Sequence	# PSMs	# Proteins	# Protein Groups	Protein Group Accessions	Modifications	MH+ [Da]	A2	D2	G2	V2	Y2	AB2	IonScore A2	IonScore P2	IonScore S2	IonScore V2	IonScore Y2	Exp Value J2	Exp Value M2	Exp Value P2	Exp Value S2	D9	G9	J9	M9	AB9	IonScore A9	IonScore D9	IonScore G9	IonScore V9	IonScore Y9	IonScore AB9	Exp Value A9	Exp Value P9	Exp Value S9	Exp Value V9	Exp Value Y9	K2	N2	Q2	T2	IonScore H2	IonScore K2	IonScore N2	IonScore Q2	Exp Value E2	Exp Value H2	Exp Value K2
	EIDDADQLVEALK	26	1	1	Solyc09g009390.2.1		1458.73	High	High	High	High			75.5	47.18	69.33	40.65			0.000500705	0.000220139	1.36517e-06																	High	High	High		42.57	53.14	53.68	84.75	0.00194253	0.000633586	5.43523e-05
	IVGAFLESGSPEENK	21	1	1	Solyc09g009390.2.1		1576.79	High	High	High				57.92		62.42			0.00076946			6.70171e-06																	High		High			39.55		87.79	2.83374e-05		0.00129773
	YQTLVIATGSTVLK	27	1	1	Solyc09g009390.2.1		1493.86	High	High	High	High			53.17	44.44	46.82	47.46		9.29112e-07	1.04488e-05	0.000125912	7.27894e-05																	High	High	High		71.42	64.21	27.93	37.38	2.43259e-06	2.52388e-07	1.3276e-06
	GQVEEEKGGIK	4	1	1	Solyc09g009390.2.1		1173.61	High						47.05																																	0.00216977
	LSDFGVQGADSK	20	1	1	Solyc09g009390.2.1		1223.59	High		High				41.22	48.22	49.67			0.00169602	0.000418906	0.000156687	0.000114908																	High		High		45.17	34.78		36.52		0.000322334	0.00354282
	TLVSAAGESFK	12	1	1	Solyc09g009390.2.1		1109.58		High	High									0.00573624	0.00126419																			High					37.15			0.000220104		0.0017155
	YVIVGGGVSAGYAAR	17	1	1	Solyc09g009390.2.1		1439.77		High	High									0.00151102	4.82752e-07																			High		High			47.01		42.74	1.25971e-05		0.000191105
	VQPPATLDQLAQEGISFASK	2	1	1	Solyc09g009390.2.1		2100.1																																		High					34.36
	GISLILSTEIVK	8	1	1	Solyc09g009390.2.1		1272.78			High																														High			45.03		24.64			0.000103637
	AYLFPEGAAR	1	1	1	Solyc09g009390.2.1		1094.56
	GTVAVGFDTHPNGEVK	2	1	1	Solyc09g009390.2.1		1627.81																																								0.00239016
	MYNEIR	2	1	1	Solyc09g009390.2.1	M1(Oxidation)	841.387		High
	TSVPDVYAVGDVATFPLK	10	1	1	Solyc09g009390.2.1		1878.99		High						39.8						0.0011309																				High		56.31			55.6		2.84169e-05
	FGQYWIK	1	1	1	Solyc09g009390.2.1		941.488																																								0.00305183
	LFTEGIAAFYEGYYK	5	1	1	Solyc09g009390.2.1		1771.86																																				65.82					2.53964e-06
	SVDEYDYLPYFYSR	2	1	1	Solyc09g009390.2.1		1816.81																																		High					27.62
Solyc09g009260.2.1	Fructose-bisphosphate aldolase IPR000741 Fructose-bisphosphate aldolase, class-I	46.37	1	8	15	137	219.993	25.7	6	6	139.95	12.01	3	3	265.355	21.79	5	7	203.345	22.63	5	5	308.311	22.91	7	8	189.384	22.07	5	5	274.839	30.45	8	9	206.565	22.91	5	6		0			127.112	18.99	4	5	100.602	12.29	3
	Sequence	# PSMs	# Proteins	# Protein Groups	Protein Group Accessions	Modifications	MH+ [Da]	A2	D2	G2	V2	Y2	AB2	IonScore A2	IonScore P2	IonScore S2	IonScore V2	IonScore Y2	Exp Value J2	Exp Value M2	Exp Value P2	Exp Value S2	D9	G9	J9	M9	AB9	IonScore A9	IonScore D9	IonScore G9	IonScore V9	IonScore Y9	IonScore AB9	Exp Value A9	Exp Value P9	Exp Value S9	Exp Value V9	Exp Value Y9	K2	N2	Q2	T2	IonScore H2	IonScore K2	IonScore N2	IonScore Q2	Exp Value E2	Exp Value H2	Exp Value K2
	TILAEAINIEGVSLDK	2	1	1	Solyc07g042570.2.1		1685.93								106.41						1.95419e-10
	MSTPIVAR	1	1	1	Solyc07g042570.2.1	M1(Oxidation)	890.476								37.53						0.00277268
	VQIEEQFK	1	1	1	Solyc07g042570.2.1		1020.54								36.92						0.00315015
Solyc07g042550.2.1	Sucrose synthase IPR012820 Sucrose synthase, plants and cyanobacteria IPR000368 Sucrose synthase	32.05	1	16	27	177	218.512	9.94	7	7	152.688	5.22	4	4	451.932	19.5	15	18	469.125	17.02	14	17	738.77	20.99	19	27	561.778	24.47	19	21	416.276	14.53	12	14	455.735	19.63	15	16	105.761	5.22	4	4	206.628	6.46	6	7		0
	Sequence	# PSMs	# Proteins	# Protein Groups	Protein Group Accessions	Modifications	MH+ [Da]	A2	D2	G2	V2	Y2	AB2	IonScore A2	IonScore P2	IonScore S2	IonScore V2	IonScore Y2	Exp Value J2	Exp Value M2	Exp Value P2	Exp Value S2	D9	G9	J9	M9	AB9	IonScore A9	IonScore D9	IonScore G9	IonScore V9	IonScore Y9	IonScore AB9	Exp Value A9	Exp Value P9	Exp Value S9	Exp Value V9	Exp Value Y9	K2	N2	Q2	T2	IonScore H2	IonScore K2	IonScore N2	IonScore Q2	Exp Value E2	Exp Value H2	Exp Value K2
	EAEAELIGSLK	4	1	1	Solyc09g090330.2.1		1159.62	High						45.3
	TTGNLSQLPPLEVPR	3	1	1	Solyc09g090330.2.1		1621.9	High						42.18
	GLAASEDDLK	2	1	1	Solyc09g090330.2.1		1018.51	High						30.05
	ELESCAGAVDLAADLDK	1	1	1	Solyc09g090330.2.1	C5(Carbamidomethyl)	1776.83
	GLAASEDDLKK	1	1	1	Solyc09g090330.2.1		1146.6
	LLPITLGQVFQR	2	1	1	Solyc09g090330.2.1		1384.83
Solyc09g090140.2.1	Malate dehydrogenase IPR011274 Malate dehydrogenase, NAD-dependent, cytosolic	42.47	1	13	13	205	218.271	20.18	6	7	114.042	6.63	3	3	331.177	26.2	6	10	313.827	29.52	7	9	360.759	17.77	7	11	351.289	19.88	6	10	383.702	26.2	7	11	286.68	21.99	5	8	147.333	15.06	4	5	165.831	12.35	3	5	104.176	15.06	4
	Sequence	# PSMs	# Proteins	# Protein Groups	Protein Group Accessions	Modifications	MH+ [Da]	A2	D2	G2	V2	Y2	AB2	IonScore A2	IonScore P2	IonScore S2	IonScore V2	IonScore Y2	Exp Value J2	Exp Value M2	Exp Value P2	Exp Value S2	D9	G9	J9	M9	AB9	IonScore A9	IonScore D9	IonScore G9	IonScore V9	IonScore Y9	IonScore AB9	Exp Value A9	Exp Value P9	Exp Value S9	Exp Value V9	Exp Value Y9	K2	N2	Q2	T2	IonScore H2	IonScore K2	IonScore N2	IonScore Q2	Exp Value E2	Exp Value H2	Exp Value K2
	IAAIQALSGTGACR	7	1	1	Solyc07g055210.2.1	C13(Carbamidomethyl)	1388.73		High	High																													High				70.36	55.99				1.24261e-06	3.23521e-05
	GLDFAAMMDDIK	8	1	1	Solyc07g055210.2.1	M8(Oxidation)	1342.6		High																																		43.58					0.000168834
	VGCLSVVCEDEK	5	1	1	Solyc07g055210.2.1	C3(Carbamidomethyl); C8(Carbamidomethyl)	1394.63			High																													High				45.3	27.39				0.000185926	0.0114905
	DAHVPEK	1	1	1	Solyc07g055210.2.1		795.399
Solyc07g055080.2.1	Proteasome subunit alpha type IPR001353 Proteasome, subunit alpha_beta	59.15	1	8	12	81	212.293	31.49	6	7		0			162.673	26.81	5	5	97.2109	13.62	3	3	225.109	41.28	7	8	149.452	23.4	5	5	146.184	26.38	4	4					77.36	13.62	2	3		0				0
	Sequence	# PSMs	# Proteins	# Protein Groups	Protein Group Accessions	Modifications	MH+ [Da]	A2	D2	G2	V2	Y2	AB2	IonScore A2	IonScore P2	IonScore S2	IonScore V2	IonScore Y2	Exp Value J2	Exp Value M2	Exp Value P2	Exp Value S2	D9	G9	J9	M9	AB9	IonScore A9	IonScore D9	IonScore G9	IonScore V9	IonScore Y9	IonScore AB9	Exp Value A9	Exp Value P9	Exp Value S9	Exp Value V9	Exp Value Y9	K2	N2	Q2	T2	IonScore H2	IonScore K2	IonScore N2	IonScore Q2	Exp Value E2	Exp Value H2	Exp Value K2
	VGGASEVEVGEK	11	1	1	Solyc05g053470.2.1		1160.58	High		High				41.67					0.00127353	7.59188e-05																			High					43.07			8.34298e-05		0.000431527
	APGFGENR	1	1	1	Solyc05g053470.2.1		847.406	High						31.43
	IGVQIIQNALK	4	2	2	Solyc05g053470.2.1;Solyc09g091180.2.1		1196.74	High						29.55					0.00612912	0.00679826
	TLLNDLQVVEGMK	7	1	1	Solyc05g053470.2.1		1459.78			High																														High			70.51		52.37			1.18708e-06
	GITMAVDAVVTNLK	7	1	1	Solyc05g053470.2.1		1431.79			High										9.6677e-09
	GYISPYFITNEK	16	1	1	Solyc05g053470.2.1		1431.72		High	High						38.05				5.65183e-06		0.00161375																	High	High			41.55	54.46	44.05		8.67028e-06	0.000755829	3.77792e-05
	SVAAGMNAMDLR	13	2	2	Solyc05g053470.2.1;Solyc09g091180.2.1		1235.59			High										3.55344e-05																			High	High			56.36	32	53.69		0.000768508	2.17334e-05	0.00612029
	ISSINAIVK	1	1	1	Solyc05g053470.2.1		944.577
	NVVIEQSWGAPK	13	2	2	Solyc05g053470.2.1;Solyc09g091180.2.1		1327.7		High	High										0.00937634																			High	High				38.18	33.9				0.00171062
	EGVITIQDGK	8	2	2	Solyc05g053470.2.1;Solyc09g091180.2.1		1059.57									31.65			0.00360003			0.00721527																					42.31					0.00081661
	ELDSLPTANFDQK	1	1	1	Solyc05g053470.2.1		1477.72
	SVAAGMNAMDLR	14	2	2	Solyc05g053470.2.1;Solyc09g091180.2.1	M6(Oxidation); M9(Oxidation)	1267.58			High			High			51.78			0.00236723	1.61289e-05		3.15278e-05																		High					45.83		7.16541e-05
	SVAAGMNAMDLR	19	2	2	Solyc05g053470.2.1;Solyc09g091180.2.1	M6(Oxidation)	1251.58		High	High			High							2.74646e-06																			High					41.7			0.000247366		0.000419171
	MISTSEEIAQVGTISANGER	5	2	2	Solyc05g053470.2.1;Solyc09g091180.2.1		2093.02			High										2.98025e-06																				High					41.87
	QVANATNDAAGDGTTCATVLTR	5	1	1	Solyc05g053470.2.1	C16(Carbamidomethyl)	2207.04													0.00211913
	GITMAVDAVVTNLK	8	1	1	Solyc05g053470.2.1	M4(Oxidation)	1447.78													4.02885e-08
	MISTSEEIAQVGTISANGER	4	2	2	Solyc05g053470.2.1;Solyc09g091180.2.1	M1(Oxidation)	2109.02						High							1.08628e-06
	TLLNDLQVVEGMK	11	1	1	Solyc05g053470.2.1	M12(Oxidation)	1475.78									37.38				2.30449e-06		0.00239481																		High					36.08
	GIMLQGVEQLADAVK	8	1	1	Solyc05g053470.2.1	M3(Oxidation)	1587.84													0.000952015																				High					39.09
	CELDDPLILIHEK	2	1	1	Solyc05g053470.2.1	C1(Carbamidomethyl)	1594.82													0.00156444
	GIMLQGVEQLADAVK	4	1	1	Solyc05g053470.2.1		1571.85																																	High					41.14
	AMEQVGK	1	1	1	Solyc05g053470.2.1		762.382
Solyc05g053300.2.1	Dihydrolipoyl dehydrogenase IPR012999 Pyridine nucleotide-disulphide oxidoreductase, class I, active site IPR006258 Dihydrolipoamide dehydrogenase	23.4	2	9	9	77	212.234	11.4	4	5	111.015	5	2	2	297.684	12.8	5	6	67.6032	4.6	2	2	113.138	9	4	4		0			117.672	5.4	2	3	78.1553	4.6	2	2		0				0			131.311	7.6	3
	Sequence	# PSMs	# Proteins	# Protein Groups	Protein Group Accessions	Modifications	MH+ [Da]	A2	D2	G2	V2	Y2	AB2	IonScore A2	IonScore P2	IonScore S2	IonScore V2	IonScore Y2	Exp Value J2	Exp Value M2	Exp Value P2	Exp Value S2	D9	G9	J9	M9	AB9	IonScore A9	IonScore D9	IonScore G9	IonScore V9	IonScore Y9	IonScore AB9	Exp Value A9	Exp Value P9	Exp Value S9	Exp Value V9	Exp Value Y9	K2	N2	Q2	T2	IonScore H2	IonScore K2	IonScore N2	IonScore Q2	Exp Value E2	Exp Value H2	Exp Value K2
	NAGTIIDSGTVITR	1	1	1	Solyc08g067100.2.1		1417.77													9.88215e-06
	LPSTAYSNLR	2	1	1	Solyc08g067100.2.1		1121.6													0.00840705																				High					33.04
	DPLSIVSQTSAK	1	1	1	Solyc08g067100.2.1		1245.67																																	High					65.14
	YFSYCLPTR	1	1	1	Solyc08g067100.2.1	C5(Carbamidomethyl)	1206.56																																	High					31.78
Solyc08g065490.2.1	Serine hydroxymethyltransferase IPR001085 Serine hydroxymethyltransferase	20.04	2	9	9	33	211.691	9.73	4	5	128.068	7.06	3	4	314.329	14.5	6	8		0			216.683	10.11	4	4		0				0				0								0				0
	Sequence	# PSMs	# Proteins	# Protein Groups	Protein Group Accessions	Modifications	MH+ [Da]	A2	D2	G2	V2	Y2	AB2	IonScore A2	IonScore P2	IonScore S2	IonScore V2	IonScore Y2	Exp Value J2	Exp Value M2	Exp Value P2	Exp Value S2	D9	G9	J9	M9	AB9	IonScore A9	IonScore D9	IonScore G9	IonScore V9	IonScore Y9	IonScore AB9	Exp Value A9	Exp Value P9	Exp Value S9	Exp Value V9	Exp Value Y9	K2	N2	Q2	T2	IonScore H2	IonScore K2	IonScore N2	IonScore Q2	Exp Value E2	Exp Value H2	Exp Value K2
	AGEVSISDISGAGNR	2	1	1	Solyc04g008760.1.1		1432.7		High
	SYDPLELIPLK	1	1	1	Solyc04g008760.1.1		1287.72		High
Solyc04g008740.2.1	Pyruvate kinase IPR001697 Pyruvate kinase	45.29	1	21	21	222	207.151	13.53	6	8	118.61	8.82	4	4	665.91	21.18	10	22	540.934	19.61	8	14	518.288	24.71	11	19	624.216	22.35	9	14	473.432	28.04	11	13	780.151	32.55	14	23	381.449	26.08	11	13	271.319	11.76	4	7	99.93	5.29	2
	Sequence	# PSMs	# Proteins	# Protein Groups	Protein Group Accessions	Modifications	MH+ [Da]	A2	D2	G2	V2	Y2	AB2	IonScore A2	IonScore P2	IonScore S2	IonScore V2	IonScore Y2	Exp Value J2	Exp Value M2	Exp Value P2	Exp Value S2	D9	G9	J9	M9	AB9	IonScore A9	IonScore D9	IonScore G9	IonScore V9	IonScore Y9	IonScore AB9	Exp Value A9	Exp Value P9	Exp Value S9	Exp Value V9	Exp Value Y9	K2	N2	Q2	T2	IonScore H2	IonScore K2	IonScore N2	IonScore Q2	Exp Value E2	Exp Value H2	Exp Value K2
	FLGTAGAASSMMNPK	4	2	1	Solyc12g043120.1.1		1482.71			High																																	75.33					2.74039e-07
	FLGTAGAASSMMNPK	8	2	1	Solyc12g043120.1.1	M12(Oxidation)	1498.71			High																																	75.69					2.29308e-07
	YANPVLLSADVR	2	2	1	Solyc12g043120.1.1		1317.72			High
	NLNAAVVDCCIGIPVYFTDLQR	1	1	1	Solyc12g043120.1.1	C9(Carbamidomethyl); C10(Carbamidomethyl)	2538.25																																				35.18					0.00332211
	FLGTAGAASSMMNPK	2	2	1	Solyc12g043120.1.1	M11(Oxidation); M12(Oxidation)	1514.7																																				29.11					0.00773287
	ETPAIVCFGEK	1	2	1	Solyc12g043120.1.1	C7(Carbamidomethyl)	1250.61
Solyc12g043020.1.1	Dihydroxy-acid dehydratase IPR004404 Dihydroxy-acid dehydratase	18.86	1	8	10	50	200.35	7.48	4	5	198.668	5.85	3	5	226.158	8.62	4	5	209.834	7.8	4	5	256.544	7.97	4	5	291.15	10.57	6	9	96.1031	9.11	4	4	268.788	12.68	6	8		0				0
	Sequence	# PSMs	# Proteins	# Protein Groups	Protein Group Accessions	Modifications	MH+ [Da]	A2	D2	G2	V2	Y2	AB2	IonScore A2	IonScore P2	IonScore S2	IonScore V2	IonScore Y2	Exp Value J2	Exp Value M2	Exp Value P2	Exp Value S2	D9	G9	J9	M9	AB9	IonScore A9	IonScore D9	IonScore G9	IonScore V9	IonScore Y9	IonScore AB9	Exp Value A9	Exp Value P9	Exp Value S9	Exp Value V9	Exp Value Y9	K2	N2	Q2	T2	IonScore H2	IonScore K2	IonScore N2	IonScore Q2	Exp Value E2	Exp Value H2	Exp Value K2
	TFGFDTAVEEAQR	7	2	2	Solyc04g014270.2.1;Solyc11g010450.1.1		1470.69		High	High									1.13181e-06																				High				63.7	39.78			9.36139e-07	2.68745e-06	0.000662736
	VSDIVDSIQER	7	2	2	Solyc11g010450.1.1;Solyc04g014270.2.1		1260.64		High	High									0.00497912																				High				40.16	31.07			0.00261475	0.00108431	0.00891056
	ELGQTADVK	1	1	1	Solyc04g014270.2.1		960.5																																								0.00686811
	TIDNDIMLMDK	1	2	2	Solyc04g014270.2.1;Solyc11g010450.1.1	M9(Oxidation)	1324.61			High
	TIDNDIMLMDK	2	2	2	Solyc11g010450.1.1;Solyc04g014270.2.1		1308.62			High																																	70.1					1.04076e-06
Solyc04g012120.2.1	14-3-3 protein beta_alpha-1 IPR000308 14-3-3 protein	50.59	1	2	12	99	198.447	36.08	7	7		0			163.495	23.14	5	5	108.097	17.65	4	4	173.87	23.53	5	5	237.164	16.47	4	5	206.736	34.9	8	8	178.62	20.78	5	6	118.438	12.94	3	3		0				0
	Sequence	# PSMs	# Proteins	# Protein Groups	Protein Group Accessions	Modifications	MH+ [Da]	A2	D2	G2	V2	Y2	AB2	IonScore A2	IonScore P2	IonScore S2	IonScore V2	IonScore Y2	Exp Value J2	Exp Value M2	Exp Value P2	Exp Value S2	D9	G9	J9	M9	AB9	IonScore A9	IonScore D9	IonScore G9	IonScore V9	IonScore Y9	IonScore AB9	Exp Value A9	Exp Value P9	Exp Value S9	Exp Value V9	Exp Value Y9	K2	N2	Q2	T2	IonScore H2	IonScore K2	IonScore N2	IonScore Q2	Exp Value E2	Exp Value H2	Exp Value K2
	LANNLENLILK	3	2	2	Solyc12g006470.1.1;Solyc08g014610.2.1		1254.74			High																																	52.73				0.000352374	2.64001e-05
	AFIDSPIIGEIR	3	1	1	Solyc12g006470.1.1		1330.74			High																																	35.46				0.00184072	0.0030578
Solyc12g005860.1.1	3-isopropylmalate dehydratase large subunit IPR006249 Aconitase_iron regulatory protein 2	29.77	1	13	26	190	197.873	6.22	6	6	82.9326	2.85	2	2	434.482	13.97	14	17	480.538	11.72	11	14	491.707	17.64	17	21	451.64	13.76	14	17	509.844	13.46	12	17	430.342	12.95	9	14	227.884	10.4	9	9		0			147.604	6.22	6
	Sequence	# PSMs	# Proteins	# Protein Groups	Protein Group Accessions	Modifications	MH+ [Da]	A2	D2	G2	V2	Y2	AB2	IonScore A2	IonScore P2	IonScore S2	IonScore V2	IonScore Y2	Exp Value J2	Exp Value M2	Exp Value P2	Exp Value S2	D9	G9	J9	M9	AB9	IonScore A9	IonScore D9	IonScore G9	IonScore V9	IonScore Y9	IonScore AB9	Exp Value A9	Exp Value P9	Exp Value S9	Exp Value V9	Exp Value Y9	K2	N2	Q2	T2	IonScore H2	IonScore K2	IonScore N2	IonScore Q2	Exp Value E2	Exp Value H2	Exp Value K2
	LAHSINNEELK	1	1	1	Solyc11g012070.1.1		1267.66				High						28.32
	AGMTCEFK	1	1	1	Solyc11g012070.1.1	C5(Carbamidomethyl)	943.4				High						22.25
Solyc11g011960.1.1	UTP-glucose 1 phosphate uridylyltransferase IPR016267 UTP--glucose-1-phosphate uridylyltransferase, subgroup	41.72	1	17	17	115	196.855	12.79	5	5		0			197.359	11.95	5	5	208.179	12.58	5	7	437.368	31.03	13	14	222.703	18.87	7	7	248.299	19.71	8	9	413.19	30.82	12	14	130.854	10.06	4	4	128.879	10.69	4	5	86.8387	4.4	2
	Sequence	# PSMs	# Proteins	# Protein Groups	Protein Group Accessions	Modifications	MH+ [Da]	A2	D2	G2	V2	Y2	AB2	IonScore A2	IonScore P2	IonScore S2	IonScore V2	IonScore Y2	Exp Value J2	Exp Value M2	Exp Value P2	Exp Value S2	D9	G9	J9	M9	AB9	IonScore A9	IonScore D9	IonScore G9	IonScore V9	IonScore Y9	IonScore AB9	Exp Value A9	Exp Value P9	Exp Value S9	Exp Value V9	Exp Value Y9	K2	N2	Q2	T2	IonScore H2	IonScore K2	IonScore N2	IonScore Q2	Exp Value E2	Exp Value H2	Exp Value K2
	ESELIEENALGVR	6	1	1	Solyc05g055760.2.1		1458.74	High						43.33
	LVVDNFLFK	3	2	2	Solyc05g055760.2.1;Solyc04g056390.2.1		1094.62	High						37.29
	GTIQEAADMK	1	1	1	Solyc05g055760.2.1		1063.51	High						36.35
	IESENLLHR	2	1	1	Solyc05g055760.2.1		1110.59	High						34.17
	DVNVHPNPDEVADIK	1	1	1	Solyc05g055760.2.1		1661.82
	AFSVFLFNSK	1	2	2	Solyc04g056390.2.1;Solyc05g055760.2.1		1159.62
	YNCHLMEK	1	2	2	Solyc04g056390.2.1;Solyc05g055760.2.1	C3(Carbamidomethyl)	1094.47
	YVNQEQLK	1	1	1	Solyc05g055760.2.1		1021.53
	YELLLQQR	1	2	2	Solyc05g055760.2.1;Solyc04g056390.2.1		1062.59
Solyc05g054760.2.1	Dehydroascorbate reductase (Fragment) IPR017933 Glutathione S-transferase_chloride channel, C-terminal	80	1	16	16	203	194.095	27.62	4	4	71.6232	8.57	2	2	372.877	61.43	11	15	252.423	40.95	8	8	353.646	65.24	12	13	512.106	55.71	10	16	203.874	29.52	5	7	595.607	63.33	12	17	155.427	28.57	4	4	335.244	39.05	6	9		0
	Sequence	# PSMs	# Proteins	# Protein Groups	Protein Group Accessions	Modifications	MH+ [Da]	A2	D2	G2	V2	Y2	AB2	IonScore A2	IonScore P2	IonScore S2	IonScore V2	IonScore Y2	Exp Value J2	Exp Value M2	Exp Value P2	Exp Value S2	D9	G9	J9	M9	AB9	IonScore A9	IonScore D9	IonScore G9	IonScore V9	IonScore Y9	IonScore AB9	Exp Value A9	Exp Value P9	Exp Value S9	Exp Value V9	Exp Value Y9	K2	N2	Q2	T2	IonScore H2	IonScore K2	IonScore N2	IonScore Q2	Exp Value E2	Exp Value H2	Exp Value K2
	TADAVDWR	1	1	1	Solyc02g081830.2.1		933.442
	GVTVGLVSNAEYR	1	1	1	Solyc02g081830.2.1		1364.72
Solyc02g081700.1.1	Proteasome subunit alpha type IPR001353 Proteasome, subunit alpha_beta	66.53	1	14	14	162	192.572	26.61	6	7	95.4136	12.5	3	3	374.805	39.92	9	11	285.609	30.65	7	9	385.1	44.35	9	12	179.721	21.37	5	6	425.272	44.35	10	13	116.64	12.9	3	4	139.065	15.73	4	5	58.4372	8.06	2	2	133.364	22.18	5
	Sequence	# PSMs	# Proteins	# Protein Groups	Protein Group Accessions	Modifications	MH+ [Da]	A2	D2	G2	V2	Y2	AB2	IonScore A2	IonScore P2	IonScore S2	IonScore V2	IonScore Y2	Exp Value J2	Exp Value M2	Exp Value P2	Exp Value S2	D9	G9	J9	M9	AB9	IonScore A9	IonScore D9	IonScore G9	IonScore V9	IonScore Y9	IonScore AB9	Exp Value A9	Exp Value P9	Exp Value S9	Exp Value V9	Exp Value Y9	K2	N2	Q2	T2	IonScore H2	IonScore K2	IonScore N2	IonScore Q2	Exp Value E2	Exp Value H2	Exp Value K2
	NTQDSQEAVYDLMK	2	1	1	Solyc06g011400.2.1		1641.74									72.84						3.01598e-07
	VDEYIVFQPLDLK	1	1	1	Solyc06g011400.2.1		1578.84									60.62						8.53957e-06
	VIGQDMAVK	1	1	1	Solyc06g011400.2.1		960.519									54.81						5.48413e-05
	LVGAPPGYVGYEEGGQLTEVVR	1	1	1	Solyc06g011400.2.1		2290.18									32.37						0.00732977
	IDMSEYMEK	1	1	1	Solyc06g011400.2.1	M7(Oxidation)	1161.48									27.05						0.0038135
Solyc06g011280.2.1	Elongation factor 1-gamma IPR001662 Translation elongation factor EF1B, gamma chain, conserved	46.97	1	11	19	184	185.954	19.13	6	6	73.3958	7.26	2	2	235.331	20.58	6	7		0			220.546	19.85	6	7	260.85	22.03	7	8	210.214	19.13	7	8	282.263	27.85	9	10	132.314	10.9	3	4	115.309	13.08	4	4	56.77	7.51	2
	Sequence	# PSMs	# Proteins	# Protein Groups	Protein Group Accessions	Modifications	MH+ [Da]	A2	D2	G2	V2	Y2	AB2	IonScore A2	IonScore P2	IonScore S2	IonScore V2	IonScore Y2	Exp Value J2	Exp Value M2	Exp Value P2	Exp Value S2	D9	G9	J9	M9	AB9	IonScore A9	IonScore D9	IonScore G9	IonScore V9	IonScore Y9	IonScore AB9	Exp Value A9	Exp Value P9	Exp Value S9	Exp Value V9	Exp Value Y9	K2	N2	Q2	T2	IonScore H2	IonScore K2	IonScore N2	IonScore Q2	Exp Value E2	Exp Value H2	Exp Value K2
	GNMQLFSVDQQR	9	2	1	Solyc05g052510.2.1		1422.68		High	High										0.00394608																			High				61.56	39.93				7.08706e-06	0.0010569
	TSNAGQVTSK	6	1	1	Solyc05g052510.2.1		992.501		High	High																													High				34.92	34.39				0.00434844	0.00504022
	GNMQLFSVDQQR	6	2	1	Solyc05g052510.2.1	M3(Oxidation)	1438.68		High	High																																	38.48				0.000201103	0.0012062
	TANLANNQIINYR	5	2	1	Solyc05g052510.2.1		1504.79			High																																	72				0.00584422	9.36972e-07
	GNLPGAENLVVQR	4	2	1	Solyc05g052510.2.1		1366.74													0.00062755																			High				38.33	40.12				0.00142486	0.000865745
	ISPDPIFLTSEASSIGGFYAVNR	1	1	1	Solyc05g052510.2.1		2441.24																																				47.29					0.0002165
Solyc05g050970.2.1	Transketolase 1 IPR005478 Bacterial transketolase	26.74	2	20	20	220	183.78	8.27	6	6	120.325	3.1	2	2	339.274	16.41	11	11	427.325	18.73	13	13	367.161	16.15	11	11	380.853	17.83	13	13	309.771	13.57	9	9	464.539	18.22	13	13	295.345	13.57	10	10	342.711	15.5	12	13	254.747	12.79	9
	Sequence	# PSMs	# Proteins	# Protein Groups	Protein Group Accessions	Modifications	MH+ [Da]	A2	D2	G2	V2	Y2	AB2	IonScore A2	IonScore P2	IonScore S2	IonScore V2	IonScore Y2	Exp Value J2	Exp Value M2	Exp Value P2	Exp Value S2	D9	G9	J9	M9	AB9	IonScore A9	IonScore D9	IonScore G9	IonScore V9	IonScore Y9	IonScore AB9	Exp Value A9	Exp Value P9	Exp Value S9	Exp Value V9	Exp Value Y9	K2	N2	Q2	T2	IonScore H2	IonScore K2	IonScore N2	IonScore Q2	Exp Value E2	Exp Value H2	Exp Value K2
	IIAVCADDPEYR	2	1	1	Solyc12g055830.1.1	C5(Carbamidomethyl)	1421.68								68.55						1.20088e-06																						58.44					1.2102e-05
	ILYSSVVYPQNYGFIPR	2	1	1	Solyc12g055830.1.1		2016.06								33.71						0.00474542																						35.46					0.00310046
Solyc12g055800.1.1	V-type ATP synthase alpha chain IPR005725 ATPase, V1 complex, subunit A	24.88	2	15	15	114	168.456	13	6	6		0			329.355	18.46	9	9	365.974	15.25	7	9	481.892	17.01	8	11	277.129	15.57	7	8	246.78	12.52	6	7	90.7963	5.78	3	3		0				0
	Sequence	# PSMs	# Proteins	# Protein Groups	Protein Group Accessions	Modifications	MH+ [Da]	A2	D2	G2	V2	Y2	AB2	IonScore A2	IonScore P2	IonScore S2	IonScore V2	IonScore Y2	Exp Value J2	Exp Value M2	Exp Value P2	Exp Value S2	D9	G9	J9	M9	AB9	IonScore A9	IonScore D9	IonScore G9	IonScore V9	IonScore Y9	IonScore AB9	Exp Value A9	Exp Value P9	Exp Value S9	Exp Value V9	Exp Value Y9	K2	N2	Q2	T2	IonScore H2	IonScore K2	IonScore N2	IonScore Q2	Exp Value E2	Exp Value H2	Exp Value K2
	LLGQYMDVSAIR	1	1	1	Solyc06g060250.2.1		1365.72
	SPVVVDSNIDYK	1	1	1	Solyc06g060250.2.1		1335.68
Solyc06g059740.2.1	Alcohol dehydrogenase 2 IPR002085 Alcohol dehydrogenase superfamily, zinc-containing	50.78	1	16	16	157	168.365	16.41	5	7	62.52	8.07	2	2	306.251	27.08	9	11	237.056	21.88	7	8	339.879	34.11	10	11	255.06	27.6	8	10	352.035	27.6	9	13	577.239	27.6	9	15	148.08	14.06	4	5	194.624	16.15	5	7	118.585	7.55	3
	Sequence	# PSMs	# Proteins	# Protein Groups	Protein Group Accessions	Modifications	MH+ [Da]	A2	D2	G2	V2	Y2	AB2	IonScore A2	IonScore P2	IonScore S2	IonScore V2	IonScore Y2	Exp Value J2	Exp Value M2	Exp Value P2	Exp Value S2	D9	G9	J9	M9	AB9	IonScore A9	IonScore D9	IonScore G9	IonScore V9	IonScore Y9	IonScore AB9	Exp Value A9	Exp Value P9	Exp Value S9	Exp Value V9	Exp Value Y9	K2	N2	Q2	T2	IonScore H2	IonScore K2	IonScore N2	IonScore Q2	Exp Value E2	Exp Value H2	Exp Value K2
	IAADEGVLALWK	3	1	1	Solyc01g005620.2.1		1285.72
	GAGPTVVR	2	1	1	Solyc01g005620.2.1		756.436
	MQADATLPLAQR	3	1	1	Solyc01g005620.2.1		1314.69
	IQLGQGSAAEVTK	1	1	1	Solyc01g005620.2.1		1301.71
Solyc01g005560.2.1	Isocitrate dehydrogenase IPR004790 Isocitrate dehydrogenase NADP-dependent, eukaryotic	43.61	1	14	18	260	164.54	15.42	5	6	103.31	8.92	3	3	408.71	20.96	7	12	335.837	16.14	5	10	535.204	24.82	9	16	653.926	33.73	13	23	481.625	25.06	9	16	621.672	36.63	15	24	194.729	13.73	5	9	294.956	20.72	8	13	196.542	14.7	6
	Sequence	# PSMs	# Proteins	# Protein Groups	Protein Group Accessions	Modifications	MH+ [Da]	A2	D2	G2	V2	Y2	AB2	IonScore A2	IonScore P2	IonScore S2	IonScore V2	IonScore Y2	Exp Value J2	Exp Value M2	Exp Value P2	Exp Value S2	D9	G9	J9	M9	AB9	IonScore A9	IonScore D9	IonScore G9	IonScore V9	IonScore Y9	IonScore AB9	Exp Value A9	Exp Value P9	Exp Value S9	Exp Value V9	Exp Value Y9	K2	N2	Q2	T2	IonScore H2	IonScore K2	IonScore N2	IonScore Q2	Exp Value E2	Exp Value H2	Exp Value K2
	IATFQEGITIR	2	1	1	Solyc12g099660.1.1		1248.7																																								6.73643e-05
	VNDGICDCCDGSDEHDGK	2	1	1	Solyc12g099660.1.1	C6(Carbamidomethyl); C8(Carbamidomethyl); C9(Carbamidomethyl)	2052.74																																								0.00256059
Solyc12g099260.1.1	ATP citrate lyase a-subunit IPR016141 Citrate synthase-like, core	32.4	1	7	16	189	162.569	10.69	4	4		0			247.322	9.7	5	7	596.21	20.89	10	16	423.055	16.45	7	9	296.718	12.99	5	5	420.204	21.55	10	11	349.91	14.31	7	9	389.835	13.32	6	9	114.72	6.41	3	4	316.371	16.94	8
	Sequence	# PSMs	# Proteins	# Protein Groups	Protein Group Accessions	Modifications	MH+ [Da]	A2	D2	G2	V2	Y2	AB2	IonScore A2	IonScore P2	IonScore S2	IonScore V2	IonScore Y2	Exp Value J2	Exp Value M2	Exp Value P2	Exp Value S2	D9	G9	J9	M9	AB9	IonScore A9	IonScore D9	IonScore G9	IonScore V9	IonScore Y9	IonScore AB9	Exp Value A9	Exp Value P9	Exp Value S9	Exp Value V9	Exp Value Y9	K2	N2	Q2	T2	IonScore H2	IonScore K2	IonScore N2	IonScore Q2	Exp Value E2	Exp Value H2	Exp Value K2
	VAENWTR	1	1	1	Solyc12g009470.1.1		875.436
	APFPEYAEFR	2	1	1	Solyc12g009470.1.1		1226.58
	FSGAILR	1	1	1	Solyc12g009470.1.1		763.447
Solyc12g009300.1.1	Sucrose synthase IPR012820 Sucrose synthase, plants and cyanobacteria IPR000368 Sucrose synthase	31.06	1	11	22	114	159.893	8.57	6	6		0			322.388	14.66	10	12		0			574.215	18.88	13	19	357.156	16.77	13	13	307.525	12.3	9	10	309.146	14.41	9	9		0				0			73.48	2.86	2
	Sequence	# PSMs	# Proteins	# Protein Groups	Protein Group Accessions	Modifications	MH+ [Da]	A2	D2	G2	V2	Y2	AB2	IonScore A2	IonScore P2	IonScore S2	IonScore V2	IonScore Y2	Exp Value J2	Exp Value M2	Exp Value P2	Exp Value S2	D9	G9	J9	M9	AB9	IonScore A9	IonScore D9	IonScore G9	IonScore V9	IonScore Y9	IonScore AB9	Exp Value A9	Exp Value P9	Exp Value S9	Exp Value V9	Exp Value Y9	K2	N2	Q2	T2	IonScore H2	IonScore K2	IonScore N2	IonScore Q2	Exp Value E2	Exp Value H2	Exp Value K2
	AYLPVVESFGFSGTLR	3	1	1	Solyc08g062920.2.1		1742.91		High																																		47.35					0.000184998
	ILAEEFGWDK	2	2	1	Solyc08g062920.2.1		1207.6		High						33.8						0.00533593
	GFVQFCYEPIK	5	2	1	Solyc08g062920.2.1	C6(Carbamidomethyl)	1387.67		High																																		48.37				0.000350457	0.000142635
	FGVDESK	1	2	1	Solyc08g062920.2.1		781.372		High
	QIINTCMNDQK	3	2	1	Solyc08g062920.2.1	C6(Carbamidomethyl); M7(Oxidation)	1380.62		High
	LGVTMK	2	2	1	Solyc08g062920.2.1		648.375		High
	DSVVAGFQWASK	3	2	1	Solyc08g062920.2.1		1294.65		High						34.39						0.00391209																						37.25					0.00208143
	QIINTCMNDQK	1	2	1	Solyc08g062920.2.1	C6(Carbamidomethyl)	1364.63		High
	NCDPEGPLMLYVSK	5	2	1	Solyc08g062920.2.1	C2(Carbamidomethyl)	1622.76			High																																					0.00016291
	EGALAEENMR	6	2	1	Solyc08g062920.2.1		1119.51			High					30.75						0.0040387																		High				41.28	29.78			0.000135074	0.000353748	0.00499682
	GVQYLNEIK	2	2	1	Solyc08g062920.2.1		1063.58																																								0.00406355
	SDPVVSFR	1	2	1	Solyc08g062920.2.1		906.466																																High					38.14					0.00206406
	DLQDDFMGGAEIIK	1	2	1	Solyc08g062920.2.1	M7(Oxidation)	1567.73
	DLQDDFMGGAEIIK	2	2	1	Solyc08g062920.2.1		1551.74								75.89						2.08682e-07
	EGALAEENMR	1	2	1	Solyc08g062920.2.1	M9(Oxidation)	1135.51								38.34						0.000593547
Solyc08g062630.2.1	Aminopeptidase-like protein IPR015568 Peptidase M1, puromycin-sensitive aminopeptidase	9.71	1	8	8	22	159.519	2.74	2	3					65.8064	2.4	2	2	80.1307	3.09	3	3	108.667	3.31	3	3		0			129.919	4.69	4	4	113.993	4.46	4	4		0				0
	Sequence	# PSMs	# Proteins	# Protein Groups	Protein Group Accessions	Modifications	MH+ [Da]	A2	D2	G2	V2	Y2	AB2	IonScore A2	IonScore P2	IonScore S2	IonScore V2	IonScore Y2	Exp Value J2	Exp Value M2	Exp Value P2	Exp Value S2	D9	G9	J9	M9	AB9	IonScore A9	IonScore D9	IonScore G9	IonScore V9	IonScore Y9	IonScore AB9	Exp Value A9	Exp Value P9	Exp Value S9	Exp Value V9	Exp Value Y9	K2	N2	Q2	T2	IonScore H2	IonScore K2	IonScore N2	IonScore Q2	Exp Value E2	Exp Value H2	Exp Value K2
	DMTVEEAVDLADK	21	1	1	Solyc09g082320.2.1		1435.67			High	High					39.05	82.39		8.57811e-05			0.000752931																			High	High	80.19			51.3		5.83888e-08
	DMTVEEAVDLADK	16	1	1	Solyc09g082320.2.1	M2(Oxidation)	1451.66				High						60.43		0.00205972																						High	High	82.85			57.87		2.61994e-08
	LMGASGEAGDR	10	1	1	Solyc09g082320.2.1	M2(Oxidation)	1079.48			High	High						34.9																								High	High	66.9			30.58		5.81895e-07
	GELATALR	3	1	1	Solyc09g082320.2.1		830.473				High	High					30.38	35.5
	NGIPLTTAATANFTR	11	1	1	Solyc09g082320.2.1		1547.82			High	High						42.01		3.53485e-05																						High		48.3			31.69		0.000200419
	LMGASGEAGDR	12	1	1	Solyc09g082320.2.1		1063.48			High	High	High					36.54	32.38	0.00106287																						High	High				25.98
	KDMTVEEAVDLADK	5	1	1	Solyc09g082320.2.1		1563.76				High						101.08																										123.43					4.87987e-12
	AAFGYGSYFSLAMMDR	6	1	1	Solyc09g082320.2.1	M13(Oxidation)	1802.79																																				97.69					4.59583e-10
	KDMTVEEAVDLADK	5	1	1	Solyc09g082320.2.1	M3(Oxidation)	1579.75				High						80.97																										94.47					2.96536e-09
	KNPYMVNIILAGYDK	2	1	1	Solyc09g082320.2.1	M5(Oxidation)	1754.92																																				86.98					2.25503e-08
	AAFGYGSYFSLAMMDR	2	1	1	Solyc09g082320.2.1	M13(Oxidation); M14(Oxidation)	1818.79																																				81.88					1.45943e-08
	NPYMVNIILAGYDK	2	1	1	Solyc09g082320.2.1		1610.83																																				77.28					2.22611e-07
	AAFGYGSYFSLAMMDR	2	1	1	Solyc09g082320.2.1		1786.79																																				73.09					1.64454e-07
	NPYMVNIILAGYDK	2	1	1	Solyc09g082320.2.1	M4(Oxidation)	1626.82				High						63.65																										70.05					1.27029e-06
	SNEDKIMILDSHK	2	1	1	Solyc09g082320.2.1		1529.77																																				47.06					0.000218435
	KNPYMVNIILAGYDK	1	1	1	Solyc09g082320.2.1		1738.92																																				46.47					0.000249093
	LVVAPPNFVIK	6	1	1	Solyc09g082320.2.1		1196.74				High					27.01	30.16					0.00447902																					45.2					7.24788e-05
	DMTVEEAVDLADKCIMEIR	1	1	1	Solyc09g082320.2.1	M2(Oxidation); C14(Carbamidomethyl); M16(Oxidation)	2270.04																																				37.18					0.00107198
	NVALYQFR	1	1	1	Solyc09g082320.2.1		1010.54																																				37.06					0.00182029
	IMILDSHK	2	1	1	Solyc09g082320.2.1		956.523				High						26.36																										34.72					0.00190567
	AQFTEYVQK	5	1	1	Solyc09g082320.2.1		1113.56				High	High					27.29	42.33																									33.37					0.00432641
	IMILDSHK	1	1	1	Solyc09g082320.2.1	M2(Oxidation)	972.518																																				32.72					0.00604058
	DAPVSNI	1	1	1	Solyc09g082320.2.1		715.362																																				32.61					0.00282363
	SNEDKIMILDSHK	1	1	1	Solyc09g082320.2.1	M7(Oxidation)	1545.76																																				31.34					0.00723496
	ESVKDAPVSNI	3	1	1	Solyc09g082320.2.1		1158.6					High						49.89																								High
	LMGASGEAGDRAQFTEYVQK	1	1	1	Solyc09g082320.2.1	M2(Oxidation)	2174.03				High						27.51
Solyc09g082060.2.1	Cysteine synthase IPR005859 Cysteine synthase A	55.69	1	14	16	195	149.743	7.69	2	3		0			312.959	28.92	7	9	244.184	18.77	4	6	344.366	35.38	8	10	636.765	48.31	14	18	373.423	26.15	6	9	494.156	35.08	9	13	231.422	25.54	6	8	277.677	28.92	7	10	111.108	11.08	3
	Sequence	# PSMs	# Proteins	# Protein Groups	Protein Group Accessions	Modifications	MH+ [Da]	A2	D2	G2	V2	Y2	AB2	IonScore A2	IonScore P2	IonScore S2	IonScore V2	IonScore Y2	Exp Value J2	Exp Value M2	Exp Value P2	Exp Value S2	D9	G9	J9	M9	AB9	IonScore A9	IonScore D9	IonScore G9	IonScore V9	IonScore Y9	IonScore AB9	Exp Value A9	Exp Value P9	Exp Value S9	Exp Value V9	Exp Value Y9	K2	N2	Q2	T2	IonScore H2	IonScore K2	IonScore N2	IonScore Q2	Exp Value E2	Exp Value H2	Exp Value K2
	VVVADIQDELGQK	10	1	1	Solyc01g073640.2.1		1413.76		High	High	High						48.74																								High	High	70.22			47.76	4.10805e-05	9.45852e-07
	VAIITGAASGIGEASAR	10	1	1	Solyc01g073640.2.1		1543.84			High	High						65.84																								High	High	82.85			64.41	6.27786e-07	5.188e-08
	HAVVGIIK	1	1	1	Solyc01g073640.2.1		836.536
	QVEETVAYAVEK	6	1	1	Solyc01g073640.2.1		1365.69		High																																High		36.63			33.19	0.0065572	0.00260724
Solyc01g067750.2.1	Shikimate dehydrogenase IPR001381 Dehydroquinase class I	17.43	1	7	7	32	142.508	4.59	2	3		0			105.268	4.59	2	2	132.692	7.34	3	3	198.536	8.81	4	4	133.482	5.14	2	2	121.294	11.38	4	4	202.299	13.39	5	6		0				0				0
	Sequence	# PSMs	# Proteins	# Protein Groups	Protein Group Accessions	Modifications	MH+ [Da]	A2	D2	G2	V2	Y2	AB2	IonScore A2	IonScore P2	IonScore S2	IonScore V2	IonScore Y2	Exp Value J2	Exp Value M2	Exp Value P2	Exp Value S2	D9	G9	J9	M9	AB9	IonScore A9	IonScore D9	IonScore G9	IonScore V9	IonScore Y9	IonScore AB9	Exp Value A9	Exp Value P9	Exp Value S9	Exp Value V9	Exp Value Y9	K2	N2	Q2	T2	IonScore H2	IonScore K2	IonScore N2	IonScore Q2	Exp Value E2	Exp Value H2	Exp Value K2
	EVAEGVDLMVVR	4	1	1	Solyc05g009030.2.1		1316.69	High						48.97																													84.46				6.14781e-06	4.65525e-08
	IEAAVLDTLNR	5	1	1	Solyc05g009030.2.1		1214.68	High	High					40.87																													49.56				0.000833151	0.000113429
	EVAEGVDLMVVR	3	1	1	Solyc05g009030.2.1	M9(Oxidation)	1332.68		High																																		56.91					2.49538e-05
	ANVLEASMLWR	1	1	1	Solyc05g009030.2.1	M8(Oxidation)	1305.66																																								0.00130152
Solyc05g008600.2.1	Fructose-bisphosphate aldolase IPR000741 Fructose-bisphosphate aldolase, class-I	17.72	1	7	7	67	141.11	10.63	4	4		0			126.043	6.84	2	3	190.65	13.42	5	6	161.193	15.7	6	6	135.566	9.62	3	3	180.632	12.66	5	5	125.854	6.84	2	2	100.95	6.84	2	2	101.93	6.84	2	4	71.57	6.84	2
	Sequence	# PSMs	# Proteins	# Protein Groups	Protein Group Accessions	Modifications	MH+ [Da]	A2	D2	G2	V2	Y2	AB2	IonScore A2	IonScore P2	IonScore S2	IonScore V2	IonScore Y2	Exp Value J2	Exp Value M2	Exp Value P2	Exp Value S2	D9	G9	J9	M9	AB9	IonScore A9	IonScore D9	IonScore G9	IonScore V9	IonScore Y9	IonScore AB9	Exp Value A9	Exp Value P9	Exp Value S9	Exp Value V9	Exp Value Y9	K2	N2	Q2	T2	IonScore H2	IonScore K2	IonScore N2	IonScore Q2	Exp Value E2	Exp Value H2	Exp Value K2
	LLVGGNDFYASPR	1	1	1	Solyc04g049630.2.1		1408.72	High						55.65
	SPITADIVSGSTK	1	1	1	Solyc04g049630.2.1		1275.68	High						36.34
Solyc04g045340.2.1	Phosphoglucomutase IPR016055 Alpha-D-phosphohexomutase, alpha_beta_alpha I, II and III	43.4	1	19	19	129	138.209	5.66	3	3		0			241.311	18.01	8	8	425.5	24.01	11	12	372.356	17.67	9	10	204.293	17.5	8	8	171.296	13.38	6	6	364.367	18.7	8	9	129.269	5.83	3	3	114.548	5.83	3	3	116.461	5.66	3
	Sequence	# PSMs	# Proteins	# Protein Groups	Protein Group Accessions	Modifications	MH+ [Da]	A2	D2	G2	V2	Y2	AB2	IonScore A2	IonScore P2	IonScore S2	IonScore V2	IonScore Y2	Exp Value J2	Exp Value M2	Exp Value P2	Exp Value S2	D9	G9	J9	M9	AB9	IonScore A9	IonScore D9	IonScore G9	IonScore V9	IonScore Y9	IonScore AB9	Exp Value A9	Exp Value P9	Exp Value S9	Exp Value V9	Exp Value Y9	K2	N2	Q2	T2	IonScore H2	IonScore K2	IonScore N2	IonScore Q2	Exp Value E2	Exp Value H2	Exp Value K2
	MGLEAAVEAAAEFLNK	3	1	1	Solyc10g076510.1.1	M1(Oxidation)	1679.83																																				38.93					0.00142651
	AVKPVIVGGPK	7	1	1	Solyc10g076510.1.1		1064.68		High	High																																	31.12				0.00105521	0.00158641
	ELLEWGSR	2	2	2	Solyc02g077240.2.1;Solyc10g076510.1.1		989.505			High
	VNVLFEHIQR	6	1	1	Solyc10g076510.1.1		1254.7			High																																	37.78				0.000127465	0.00153387
	EPVPFFIAPR	3	1	1	Solyc10g076510.1.1		1172.65		High																																		41.92				0.00686294	0.000832281
	AIIVQPDR	1	1	1	Solyc10g076510.1.1		911.531		High
	VTVGNGPTFGCILMK	1	1	1	Solyc10g076510.1.1	C11(Carbamidomethyl)	1593.82																																								0.000949419
	VSAANSRPPNPQ	5	2	2	Solyc02g077240.2.1;Solyc10g076510.1.1		1237.63				High						32.76																						High				32.61	37.24				0.00616812	0.00241663
	VTVGNGPTFGCILMK	1	1	1	Solyc10g076510.1.1	C11(Carbamidomethyl); M14(Oxidation)	1609.81			High
	MGLEAAVEAAAEFLNK	1	1	1	Solyc10g076510.1.1		1663.84																																				41.02					0.000984395
	ACDAFVELADASGYAVAVMPSAK	1	1	1	Solyc10g076510.1.1	C2(Carbamidomethyl); M19(Oxidation)	2359.1																																				37.97					0.00120489
	ACDAFVELADASGYAVAVMPSAK	2	1	1	Solyc10g076510.1.1	C2(Carbamidomethyl)	2343.1																																				37.79					0.001364
Solyc10g076220.1.1	Peroxidase 1 IPR002016 Haem peroxidase, plant_fungal_bacterial	30.72	1	3	7	32	137.92	7.52	2	3		0				0			105.431	9.72	3	3	128.47	10.66	3	3		0			157.503	10.66	3	3		0			87.4148	7.52	2	2	109.184	10.66	3	3	78.0082	7.52	2
	Sequence	# PSMs	# Proteins	# Protein Groups	Protein Group Accessions	Modifications	MH+ [Da]	A2	D2	G2	V2	Y2	AB2	IonScore A2	IonScore P2	IonScore S2	IonScore V2	IonScore Y2	Exp Value J2	Exp Value M2	Exp Value P2	Exp Value S2	D9	G9	J9	M9	AB9	IonScore A9	IonScore D9	IonScore G9	IonScore V9	IonScore Y9	IonScore AB9	Exp Value A9	Exp Value P9	Exp Value S9	Exp Value V9	Exp Value Y9	K2	N2	Q2	T2	IonScore H2	IonScore K2	IonScore N2	IonScore Q2	Exp Value E2	Exp Value H2	Exp Value K2
	VVEDAISQER	8	2	2	Solyc10g076220.1.1;Solyc10g076210.1.1		1145.58	High		High				65.52					0.0128905																				High					46.51			0.000152892		0.00028478
	SVVSCADILAVAAR	12	2	2	Solyc10g076220.1.1;Solyc10g076210.1.1	C5(Carbamidomethyl)	1431.76	High	High	High				58.49					1.51608e-05																				High					45.95			1.59485e-06		0.000332867
	LLTGNQGQIR	6	1	1	Solyc10g076220.1.1		1099.62		High	High									1.73248e-05																												5.41768e-05
	MGASLLR	1	3	3	Solyc03g006700.2.1;Solyc10g076220.1.1;Solyc05g050880.2.1	M1(Oxidation)	763.414		High
	GLLHSDQALFSGGETDELVK	2	2	2	Solyc10g076210.1.1;Solyc10g076220.1.1		2116.06																																				40.34					0.000994051
	SGGDSNLASLDPTSALFDSK	1	1	1	Solyc10g076210.1.1		1981.94																																				71.24					6.23847e-07
	DSVVALHGPTWEVELGR	1	1	1	Solyc10g076210.1.1		1864.95																																				34.19					0.00470616
	MGASLLR	1	3	3	Solyc05g050880.2.1;Solyc03g006700.2.1;Solyc10g076220.1.1		747.418																																	High					38.48
Solyc10g076210.1.1	Peroxidase 1 IPR002016 Haem peroxidase, plant_fungal_bacterial	32.29	1	3	7	31	137.92	7.52	2	3		0			163.378	12.23	3	4		0				0			236.732	18.5	4	5		0			228.733	22.57	4	5		0				0			78.0082	7.52	2
	Sequence	# PSMs	# Proteins	# Protein Groups	Protein Group Accessions	Modifications	MH+ [Da]	A2	D2	G2	V2	Y2	AB2	IonScore A2	IonScore P2	IonScore S2	IonScore V2	IonScore Y2	Exp Value J2	Exp Value M2	Exp Value P2	Exp Value S2	D9	G9	J9	M9	AB9	IonScore A9	IonScore D9	IonScore G9	IonScore V9	IonScore Y9	IonScore AB9	Exp Value A9	Exp Value P9	Exp Value S9	Exp Value V9	Exp Value Y9	K2	N2	Q2	T2	IonScore H2	IonScore K2	IonScore N2	IonScore Q2	Exp Value E2	Exp Value H2	Exp Value K2
	VNQAIYLLTTGAR	9	2	1	Solyc11g042610.1.1		1419.8								81.59						6.5182e-08																			High	High	High			53.44	56.43
	IGSAGVVR	7	2	1	Solyc11g042610.1.1		758.452								49.11						0.000182888																			High	High	High			35.52	40.56
	TIAECLADELINAAK	5	2	1	Solyc11g042610.1.1	C5(Carbamidomethyl)	1631.84								61.64						8.19158e-06																				High					37.29
Solyc11g039980.1.1	ATP synthase subunit alpha IPR018118 ATPase, F1_A1 complex, alpha_beta subunit, N-terminal	52.33	1	8	8	70	136.862	25.58	4	4	131.18	12.21	2	3	137.782	18.6	3	3	71.0012	11.05	2	2	180.189	34.3	6	6	243.069	43.6	6	7	68.3849	12.79	2	2	147.316	37.21	5	5		0			109.159	16.28	3	3		0
	Sequence	# PSMs	# Proteins	# Protein Groups	Protein Group Accessions	Modifications	MH+ [Da]	A2	D2	G2	V2	Y2	AB2	IonScore A2	IonScore P2	IonScore S2	IonScore V2	IonScore Y2	Exp Value J2	Exp Value M2	Exp Value P2	Exp Value S2	D9	G9	J9	M9	AB9	IonScore A9	IonScore D9	IonScore G9	IonScore V9	IonScore Y9	IonScore AB9	Exp Value A9	Exp Value P9	Exp Value S9	Exp Value V9	Exp Value Y9	K2	N2	Q2	T2	IonScore H2	IonScore K2	IonScore N2	IonScore Q2	Exp Value E2	Exp Value H2	Exp Value K2
	AGAFTCLLDER	4	1	1	Solyc09g090750.2.1	C6(Carbamidomethyl)	1252.6			High						32.19						0.00570731																									1.81456e-05
	VSSLVEVQSLLER	5	1	1	Solyc09g090750.2.1		1458.82			High						52.34						6.68045e-05																									0.000449658
	AYEVIADYEK	2	1	1	Solyc09g090750.2.1		1200.58									45.92						0.000176542
Solyc09g090700.1.1	Succinate semialdehyde dehydrogenase IPR015590 Aldehyde dehydrogenase	28.16	1	10	11	18	134.278	10.54	4	4		0				0				0			62.4337	4.02	2	2		0				0			65.4057	6.13	2	2
	Sequence	# PSMs	# Proteins	# Protein Groups	Protein Group Accessions	Modifications	MH+ [Da]	A2	D2	G2	V2	Y2	AB2	IonScore A2	IonScore P2	IonScore S2	IonScore V2	IonScore Y2	Exp Value J2	Exp Value M2	Exp Value P2	Exp Value S2	D9	G9	J9	M9	AB9	IonScore A9	IonScore D9	IonScore G9	IonScore V9	IonScore Y9	IonScore AB9	Exp Value A9	Exp Value P9	Exp Value S9	Exp Value V9	Exp Value Y9	K2	N2	Q2	T2	IonScore H2	IonScore K2	IonScore N2	IonScore Q2	Exp Value E2	Exp Value H2	Exp Value K2
	AAEDYEFVIR	1	1	1	Solyc05g012110.2.1		1212.59																																								5.14542e-06
	VISVSDISDCPK	1	1	1	Solyc05g012110.2.1	C10(Carbamidomethyl)	1319.65																																								0.000713553
Solyc05g012070.2.1	Alpha-1 4-glucan-protein synthase IPR004901 Alpha-1,4-glucan-protein synthase, UDP-forming	29.83	1	2	10	62	134.256	10.22	4	4		0			152.198	11.6	4	5	151.852	15.75	5	5	206.115	15.47	5	7		0			256.232	21.27	7	9		0			78.7148	6.35	2	2	156.262	9.67	3	5		0
	Sequence	# PSMs	# Proteins	# Protein Groups	Protein Group Accessions	Modifications	MH+ [Da]	A2	D2	G2	V2	Y2	AB2	IonScore A2	IonScore P2	IonScore S2	IonScore V2	IonScore Y2	Exp Value J2	Exp Value M2	Exp Value P2	Exp Value S2	D9	G9	J9	M9	AB9	IonScore A9	IonScore D9	IonScore G9	IonScore V9	IonScore Y9	IonScore AB9	Exp Value A9	Exp Value P9	Exp Value S9	Exp Value V9	Exp Value Y9	K2	N2	Q2	T2	IonScore H2	IonScore K2	IonScore N2	IonScore Q2	Exp Value E2	Exp Value H2	Exp Value K2
	GLCGGINSTSVK	2	1	1	Solyc03g115110.2.1	C3(Carbamidomethyl)	1192.6
	LGDLDLYEIEGAETK	2	1	1	Solyc03g115110.2.1		1665.83
	DIELVMTELQK	1	1	1	Solyc03g115110.2.1		1318.7
Solyc03g114860.2.1	Alpha-1 4-glucan-protein synthase IPR004901 Alpha-1,4-glucan-protein synthase, UDP-forming	32.48	1	2	10	61	134.256	10.54	4	4		0			152.198	11.97	4	5	151.852	16.24	5	5		0				0				0				0			78.7148	6.55	2	2	156.262	9.97	3	5		0
	Sequence	# PSMs	# Proteins	# Protein Groups	Protein Group Accessions	Modifications	MH+ [Da]	A2	D2	G2	V2	Y2	AB2	IonScore A2	IonScore P2	IonScore S2	IonScore V2	IonScore Y2	Exp Value J2	Exp Value M2	Exp Value P2	Exp Value S2	D9	G9	J9	M9	AB9	IonScore A9	IonScore D9	IonScore G9	IonScore V9	IonScore Y9	IonScore AB9	Exp Value A9	Exp Value P9	Exp Value S9	Exp Value V9	Exp Value Y9	K2	N2	Q2	T2	IonScore H2	IonScore K2	IonScore N2	IonScore Q2	Exp Value E2	Exp Value H2	Exp Value K2
	LTYQVTFSK	11	4	4	Solyc08g079920.1.1;Solyc08g079930.1.1;Solyc08g079900.1.1;Solyc08g079870.1.1		1086.58	High			High			40.25			33.15			0.012341																				High	High	High	44.22		39.87	35.35		0.000403041
	TTSSSEVVVVEGFLK	18	2	2	Solyc08g079920.1.1;Solyc08g079930.1.1		1581.84	High	High	High	High			30.21	53.69	71.89	69.14		2.32395e-07	5.45967e-07	4.57492e-05	6.89207e-07																			High		73.57			56.02	0.000608625	4.41739e-07
	ILTYTNSISNPTAK	11	1	1	Solyc08g079920.1.1		1522.81		High	High										4.07784e-07																			High	High			57.27	60.23	64.48		4.41792e-06	2.03437e-05	1.048e-05
	DAGGVGMIAINLPEDGVTK	1	1	1	Solyc08g079920.1.1		1856.94		High
	TVTNVGDVASSYK	11	1	1	Solyc08g079920.1.1		1340.67		High	High	High						47.31			0.00224587																			High				50.55	43.45			0.00179449	8.41402e-05	0.000431522
	GVCESNFMNK	8	1	1	Solyc08g079920.1.1	C3(Carbamidomethyl); M8(Oxidation)	1201.5		High	High																													High				58.6	23.97			5.02277e-05	2.8341e-06	0.00815831
	GVCESNFMNK	3	1	1	Solyc08g079920.1.1	C3(Carbamidomethyl)	1185.5																																				45.08				9.18909e-05	6.37405e-05
	IVICYPGVVSK	1	1	1	Solyc08g079920.1.1	C4(Carbamidomethyl)	1234.69																																								0.00628058
	SAIMTTAYTLNLASSPILDER	1	1	1	Solyc08g079920.1.1		2267.16																																				45.5					0.000307204
	SAIMTTAYTLNLASSPILDER	1	1	1	Solyc08g079920.1.1	M4(Oxidation)	2283.16																																				40.39					0.00101924
	SADAHVLPALEVSAADGIR	1	1	1	Solyc08g079920.1.1		1891.99													0.0112937
Solyc08g079900.1.1	Subtilisin-like protease IPR015500 Peptidase S8, subtilisin-related	14.17	1	4	9	33	132.123	6.42	5	5		0				0			143.265	6.42	4	4	160.528	7.49	4	5		0				0				0				0				0				0
	Sequence	# PSMs	# Proteins	# Protein Groups	Protein Group Accessions	Modifications	MH+ [Da]	A2	D2	G2	V2	Y2	AB2	IonScore A2	IonScore P2	IonScore S2	IonScore V2	IonScore Y2	Exp Value J2	Exp Value M2	Exp Value P2	Exp Value S2	D9	G9	J9	M9	AB9	IonScore A9	IonScore D9	IonScore G9	IonScore V9	IonScore Y9	IonScore AB9	Exp Value A9	Exp Value P9	Exp Value S9	Exp Value V9	Exp Value Y9	K2	N2	Q2	T2	IonScore H2	IonScore K2	IonScore N2	IonScore Q2	Exp Value E2	Exp Value H2	Exp Value K2
	GDPGIAALYDK	9	2	2	Solyc10g007290.2.1;Solyc07g055060.2.1		1119.57	High		High				55.23						0.00144758																			High	High			45.39	59.8	60.99		0.000317387	0.000372898	1.53928e-05
	ALLDEMSVVATK	6	1	1	Solyc07g055060.2.1		1276.68	High						35.2						3.38626e-05																				High			35.97		61.69			0.00340191
	LATPELEYGR	1	2	2	Solyc07g055060.2.1;Solyc10g007290.2.1		1148.6	High						35.13
	LADLESAPASVAR	4	1	1	Solyc07g055060.2.1		1299.69													0.0100577																							39.24				4.75273e-05	0.00108403
	HTDVLDVITR	1	1	1	Solyc07g055060.2.1		1168.63																																								0.00349322
	DVCLLAR	1	2	2	Solyc10g007290.2.1;Solyc07g055060.2.1	C3(Carbamidomethyl)	846.45													0.00124969
	ALLDEMSVVATK	2	1	1	Solyc07g055060.2.1	M6(Oxidation)	1292.68																																	High					42.17
	VTLDLLEMVFAK	1	1	1	Solyc07g055060.2.1	M8(Oxidation)	1394.76																																	High					30.88
Solyc07g053280.2.1	Ketol-acid reductoisomerase IPR016206 Ketol-acid reductoisomerase, plant	20.88	1	7	11	56	124.74	8.08	4	4		0			174.562	11.28	5	6		0			175.775	11.28	5	5		0			208.409	16.67	8	8	191.206	11.45	5	5	156.529	10.61	5	5	166.342	14.31	7	7		0
	Sequence	# PSMs	# Proteins	# Protein Groups	Protein Group Accessions	Modifications	MH+ [Da]	A2	D2	G2	V2	Y2	AB2	IonScore A2	IonScore P2	IonScore S2	IonScore V2	IonScore Y2	Exp Value J2	Exp Value M2	Exp Value P2	Exp Value S2	D9	G9	J9	M9	AB9	IonScore A9	IonScore D9	IonScore G9	IonScore V9	IonScore Y9	IonScore AB9	Exp Value A9	Exp Value P9	Exp Value S9	Exp Value V9	Exp Value Y9	K2	N2	Q2	T2	IonScore H2	IonScore K2	IonScore N2	IonScore Q2	Exp Value E2	Exp Value H2	Exp Value K2
	SDIGGNIMR	1	1	1	Solyc06g083810.2.1	M8(Oxidation)	978.467								46.66						0.00017262
	YTNLYSMVQEEVEAK	2	1	1	Solyc06g083810.2.1	M7(Oxidation)	1819.85								43.62						0.000334573
Solyc06g083790.2.1	Succinyl-CoA ligase IPR005809 Succinyl-CoA synthetase, beta subunit	23.04	1	10	10	47	123.138	11.64	5	5	96.6634	7.13	3	3	188.167	15.44	6	7	113.321	7.13	3	3	245.724	20.67	8	10	218.368	15.91	6	7	129.212	9.98	4	4	129.648	7.13	3	4	81.7748	4.99	2	2		0				0
	Sequence	# PSMs	# Proteins	# Protein Groups	Protein Group Accessions	Modifications	MH+ [Da]	A2	D2	G2	V2	Y2	AB2	IonScore A2	IonScore P2	IonScore S2	IonScore V2	IonScore Y2	Exp Value J2	Exp Value M2	Exp Value P2	Exp Value S2	D9	G9	J9	M9	AB9	IonScore A9	IonScore D9	IonScore G9	IonScore V9	IonScore Y9	IonScore AB9	Exp Value A9	Exp Value P9	Exp Value S9	Exp Value V9	Exp Value Y9	K2	N2	Q2	T2	IonScore H2	IonScore K2	IonScore N2	IonScore Q2	Exp Value E2	Exp Value H2	Exp Value K2
	ASEVAQGLSK	4	1	1	Solyc05g015390.2.1		989.526
	VVSSVQSLFQK	3	1	1	Solyc05g015390.2.1		1221.69
	KVVSSVQSLFQK	2	1	1	Solyc05g015390.2.1		1349.78
	DIQEGGPR	1	1	1	Solyc05g015390.2.1		871.427
Solyc05g014470.2.1	Glyceraldehyde 3-phosphate dehydrogenase IPR000173 Glyceraldehyde 3-phosphate dehydrogenase	47.93	1	7	14	97	122.441	8.88	3	3	99.1032	6.51	2	2	105.903	11.83	5	5		0			273.588	20.12	7	8		0			303.861	23.67	9	10		0				0				0			151.045	13.61	5
	Sequence	# PSMs	# Proteins	# Protein Groups	Protein Group Accessions	Modifications	MH+ [Da]	A2	D2	G2	V2	Y2	AB2	IonScore A2	IonScore P2	IonScore S2	IonScore V2	IonScore Y2	Exp Value J2	Exp Value M2	Exp Value P2	Exp Value S2	D9	G9	J9	M9	AB9	IonScore A9	IonScore D9	IonScore G9	IonScore V9	IonScore Y9	IonScore AB9	Exp Value A9	Exp Value P9	Exp Value S9	Exp Value V9	Exp Value Y9	K2	N2	Q2	T2	IonScore H2	IonScore K2	IonScore N2	IonScore Q2	Exp Value E2	Exp Value H2	Exp Value K2
	ILDISEESGFPK	2	1	1	Solyc07g066270.2.1		1334.68
	VYDSDEELAVALAK	2	1	1	Solyc07g066270.2.1		1522.77
Solyc07g065840.2.1	Heat shock protein 90 IPR003594 ATP-binding region, ATPase-like IPR001404 Heat shock protein Hsp90	18.45	4	12	12	96	120.77	6.58	4	4		0			155.149	6.72	4	4	198.057	8.3	5	6	144.766	6.01	4	4	82.1005	6.44	4	4	135.429	4.72	3	3	186.188	9.59	6	6	85.6296	3.72	2	2	123.446	5.44	3	3	82.35	3.29	2
	Sequence	# PSMs	# Proteins	# Protein Groups	Protein Group Accessions	Modifications	MH+ [Da]	A2	D2	G2	V2	Y2	AB2	IonScore A2	IonScore P2	IonScore S2	IonScore V2	IonScore Y2	Exp Value J2	Exp Value M2	Exp Value P2	Exp Value S2	D9	G9	J9	M9	AB9	IonScore A9	IonScore D9	IonScore G9	IonScore V9	IonScore Y9	IonScore AB9	Exp Value A9	Exp Value P9	Exp Value S9	Exp Value V9	Exp Value Y9	K2	N2	Q2	T2	IonScore H2	IonScore K2	IonScore N2	IonScore Q2	Exp Value E2	Exp Value H2	Exp Value K2
	DVGVSPSIVGSFPR	2	1	1	Solyc07g042150.2.1		1416.75																																		High					52.69
	LGWTETAMIAGAR	1	1	1	Solyc07g042150.2.1		1376.7																																		High					44.5
	LGWTETAMIAGAR	1	1	1	Solyc07g042150.2.1	M8(Oxidation)	1392.69																																		High					41.92
	LIDIIESR	2	1	1	Solyc07g042150.2.1		958.557																																		High					41.19
	DTWAFLDAR	1	1	1	Solyc07g042150.2.1		1094.53																																		High					34.31
	TVLGGIYSTTELYMLTDSSPDFR	1	1	1	Solyc07g042150.2.1	M14(Oxidation)	2582.24																																		High					29.97
	LEMQTPYISK	1	1	1	Solyc07g042150.2.1	M3(Oxidation)	1225.61																																		High					29.35
Solyc07g041900.2.1	Cathepsin L-like cysteine proteinase IPR013128 Peptidase C1A, papain IPR000169 Peptidase, cysteine peptidase active site	17.7	1	5	5	22	120.228	11.24	3	4		0				0				0			119.823	7.02	2	2		0
	Sequence	# PSMs	# Proteins	# Protein Groups	Protein Group Accessions	Modifications	MH+ [Da]	A2	D2	G2	V2	Y2	AB2	IonScore A2	IonScore P2	IonScore S2	IonScore V2	IonScore Y2	Exp Value J2	Exp Value M2	Exp Value P2	Exp Value S2	D9	G9	J9	M9	AB9	IonScore A9	IonScore D9	IonScore G9	IonScore V9	IonScore Y9	IonScore AB9	Exp Value A9	Exp Value P9	Exp Value S9	Exp Value V9	Exp Value Y9	K2	N2	Q2	T2	IonScore H2	IonScore K2	IonScore N2	IonScore Q2	Exp Value E2	Exp Value H2	Exp Value K2
	VVSNFIAQAIR	23	2	2	Solyc04g011400.2.1;Solyc05g054590.2.1		1217.7	High	High	High				88.22	51.24	61.1			0.000433942	0.00124862	7.10284e-05	7.33554e-06																		High	High		64.13		74.39	89.1	1.26615e-07	3.65117e-06
	IFNTYGPR	13	3	3	Solyc04g011400.2.1;Solyc11g066150.1.1;Solyc05g054590.2.1		967.501	High	High	High				32.25					0.00198986																					High	High		32.73		37	36.67	0.00318947	0.00530668
	VAETLMFDYHR	7	2	2	Solyc04g011400.2.1;Solyc11g066150.1.1		1381.66																																		High					32.26	0.000459011
	MNIDDGR	6	2	2	Solyc04g011400.2.1;Solyc11g066150.1.1	M1(Oxidation)	836.356													0.00767481																					High					24.44	0.00178266
	MNIDDGR	14	3	3	Solyc04g011400.2.1;Solyc11g066150.1.1;Solyc05g054590.2.1		820.361		High	High					34.81	34.68			0.00610173	0.0101974	0.00143711	0.00148078																			High					39.48	5.72075e-05
	IITVENTPDDPR	1	1	1	Solyc05g054590.2.1		1369.7
Solyc05g054580.2.1	60S acidic ribosomal protein P0 IPR001790 Ribosomal protein L10	14.02	2	5	5	97	118.723	10.28	3	4	67.7252	7.48	2	2	195.538	14.02	4	6	126.563	10.28	3	4	134.2	9.97	4	5	85.3562	10.28	3	3	171.725	9.97	4	6	46.7317	6.85	2	2	152.336	14.02	5	6	163.888	14.02	4	6	122.383	10.28	3
	Sequence	# PSMs	# Proteins	# Protein Groups	Protein Group Accessions	Modifications	MH+ [Da]	A2	D2	G2	V2	Y2	AB2	IonScore A2	IonScore P2	IonScore S2	IonScore V2	IonScore Y2	Exp Value J2	Exp Value M2	Exp Value P2	Exp Value S2	D9	G9	J9	M9	AB9	IonScore A9	IonScore D9	IonScore G9	IonScore V9	IonScore Y9	IonScore AB9	Exp Value A9	Exp Value P9	Exp Value S9	Exp Value V9	Exp Value Y9	K2	N2	Q2	T2	IonScore H2	IonScore K2	IonScore N2	IonScore Q2	Exp Value E2	Exp Value H2	Exp Value K2
	KGPLIVYGTEGAK	10	3	2	Solyc09g007250.2.1;Solyc10g084350.1.1		1332.75			High						35.94						0.00229215																			High		55.07			44.33	8.92738e-06	3.31398e-05
	NLNVLLK	6	3	2	Solyc09g007250.2.1;Solyc10g084350.1.1		813.519		High	High																													High				33.87	30.36			0.00273472	0.00266633	0.00598292
	MSLLAEAQR	2	3	2	Solyc10g084350.1.1;Solyc09g007250.2.1	M1(Oxidation)	1034.53		High																																		45					0.000347851
	MANADLAR	2	1	1	Solyc10g084350.1.1		861.424		High
	LAPGGHLGR	2	3	2	Solyc10g084350.1.1;Solyc09g007250.2.1		877.5		High																																		34.89					0.00332448
	MANADLAR	3	1	1	Solyc10g084350.1.1	M1(Oxidation)	877.419		High							48.62						0.000109236																			High					37.26
	MSLLAEAQR	2	3	2	Solyc09g007250.2.1;Solyc10g084350.1.1		1018.54			High																																					0.00251097
	IINSDEVQSVVRPIK	3	3	2	Solyc09g007250.2.1;Solyc10g084350.1.1		1696.97																																		High					34.45
	LDEIYGTFDKPSQK	1	1	1	Solyc10g084350.1.1		1640.82
Solyc10g083720.1.1	Pyruvate kinase IPR001697 Pyruvate kinase	30.93	1	4	13	64	116.488	8.73	4	4	82.9815	4.74	2	2	226.979	14.61	7	7	110.996	6.45	3	3	252.337	15.37	6	7	491.384	23.53	10	15		0			390.927	25.05	10	13	76.2628	7.02	3	3		0				0
	Sequence	# PSMs	# Proteins	# Protein Groups	Protein Group Accessions	Modifications	MH+ [Da]	A2	D2	G2	V2	Y2	AB2	IonScore A2	IonScore P2	IonScore S2	IonScore V2	IonScore Y2	Exp Value J2	Exp Value M2	Exp Value P2	Exp Value S2	D9	G9	J9	M9	AB9	IonScore A9	IonScore D9	IonScore G9	IonScore V9	IonScore Y9	IonScore AB9	Exp Value A9	Exp Value P9	Exp Value S9	Exp Value V9	Exp Value Y9	K2	N2	Q2	T2	IonScore H2	IonScore K2	IonScore N2	IonScore Q2	Exp Value E2	Exp Value H2	Exp Value K2
	ELTESLAEAIK	6	1	1	Solyc07g063040.2.1		1203.65	High	High	High				40.35																																	0.00045477
	HLDATYDSAETQQDIK	6	1	1	Solyc07g063040.2.1		1834.84	High	High	High				29.62																																	0.000936254
	TTAVLVR	5	1	1	Solyc07g063040.2.1		759.472			High						37.43						0.00208729																									0.00150504
	SEQLIVMSPSGVQK	5	1	1	Solyc07g063040.2.1	M7(Oxidation)	1518.79		High							42.7						0.000684716																									0.000716021
	SEQLIVMSPSGVQK	3	1	1	Solyc07g063040.2.1		1502.79		High
Solyc07g062650.2.1	Malate dehydrogenase IPR010097 Malate dehydrogenase, NAD-dependent, eukaryotes and gamma proteobacteria	48.27	1	10	14	136	116.016	7.23	2	2		0			244.472	14.45	5	6	231.893	13.87	4	4	228.825	14.16	5	6	196.106	10.98	4	5	169.258	10.69	5	6	837.959	40.46	12	25	99.6397	10.69	3	3	108.889	10.69	3	3		0
	Sequence	# PSMs	# Proteins	# Protein Groups	Protein Group Accessions	Modifications	MH+ [Da]	A2	D2	G2	V2	Y2	AB2	IonScore A2	IonScore P2	IonScore S2	IonScore V2	IonScore Y2	Exp Value J2	Exp Value M2	Exp Value P2	Exp Value S2	D9	G9	J9	M9	AB9	IonScore A9	IonScore D9	IonScore G9	IonScore V9	IonScore Y9	IonScore AB9	Exp Value A9	Exp Value P9	Exp Value S9	Exp Value V9	Exp Value Y9	K2	N2	Q2	T2	IonScore H2	IonScore K2	IonScore N2	IonScore Q2	Exp Value E2	Exp Value H2	Exp Value K2
	LAASNMFFIAK	9	1	1	Solyc08g081320.2.1	M6(Oxidation)	1228.64			High						32.69						0.00567875																			High					42.56	3.77906e-08
	LAASNMFFIAK	13	1	1	Solyc08g081320.2.1		1212.65		High	High						67.53						1.2274e-06																			High		35.24			45.84	5.96328e-06	0.00258831
	NNQQPVWYFNDK	13	1	1	Solyc08g081320.2.1		1552.72			High						38.37						0.00072773																			High		27.83			35.98	0.000145945	0.00824081
	SLPDSNEVSR	6	1	1	Solyc08g081320.2.1		1103.53		High																																High					34.19
	HANQEVLYLSAK	9	1	1	Solyc08g081320.2.1		1372.72			High						33.95						0.00432921																									5.9012e-07
	STFLETWK	1	1	1	Solyc08g081320.2.1		1011.51																																								0.00426818
Solyc08g081250.2.1	Aminopeptidase N IPR012779 Peptidase M1, alanyl aminopeptidase	11.91	1	11	11	38	115.155	2.6	2	3		0			171.406	5.81	5	5	272.662	7.41	7	9	170.044	6.31	6	6	64.2635	2.2	2	2	147.271	5.81	5	5	127.401	4.9	4	4		0
	Sequence	# PSMs	# Proteins	# Protein Groups	Protein Group Accessions	Modifications	MH+ [Da]	A2	D2	G2	V2	Y2	AB2	IonScore A2	IonScore P2	IonScore S2	IonScore V2	IonScore Y2	Exp Value J2	Exp Value M2	Exp Value P2	Exp Value S2	D9	G9	J9	M9	AB9	IonScore A9	IonScore D9	IonScore G9	IonScore V9	IonScore Y9	IonScore AB9	Exp Value A9	Exp Value P9	Exp Value S9	Exp Value V9	Exp Value Y9	K2	N2	Q2	T2	IonScore H2	IonScore K2	IonScore N2	IonScore Q2	Exp Value E2	Exp Value H2	Exp Value K2
	ELGVQIFLVSSR	4	1	1	Solyc09g090600.2.1		1347.77
	DYVVVPQECVAYIGK	2	1	1	Solyc09g090600.2.1	C9(Carbamidomethyl)	1739.87
	SATVDNLVK	2	1	1	Solyc09g090600.2.1		946.52
	YMTSTQYK	1	1	1	Solyc09g090600.2.1		1021.47
	IVGIIGDQWSSINGLPSAK	3	1	1	Solyc09g090600.2.1		1955.06
	VDFYGWNSLILR	1	1	1	Solyc09g090600.2.1		1482.78
	MNVELHNIR	1	1	1	Solyc09g090600.2.1		1125.58
Solyc09g090330.2.1	Harpin binding protein 1 IPR006843 PAP fibrillin	23.91	1	6	6	13	114.978	13.04	3	4
	Sequence	# PSMs	# Proteins	# Protein Groups	Protein Group Accessions	Modifications	MH+ [Da]	A2	D2	G2	V2	Y2	AB2	IonScore A2	IonScore P2	IonScore S2	IonScore V2	IonScore Y2	Exp Value J2	Exp Value M2	Exp Value P2	Exp Value S2	D9	G9	J9	M9	AB9	IonScore A9	IonScore D9	IonScore G9	IonScore V9	IonScore Y9	IonScore AB9	Exp Value A9	Exp Value P9	Exp Value S9	Exp Value V9	Exp Value Y9	K2	N2	Q2	T2	IonScore H2	IonScore K2	IonScore N2	IonScore Q2	Exp Value E2	Exp Value H2	Exp Value K2
	GIATLSTDAFEGSVYFR	1	1	1	Solyc08g081780.1.1		1833.91
	AQGMYFYDQK	1	1	1	Solyc08g081780.1.1		1250.55
Solyc08g081530.2.1	Reductase IPR013027 FAD-dependent pyridine nucleotide-disulphide oxidoreductase	20.54	1	7	7	71	113.205	9.13	3	3		0			85.4297	6.22	2	2	266.754	13.9	5	7	189.321	11	4	4	188.164	13.28	5	5	228.34	14.52	5	6	120.786	9.96	3	3	200.507	11.41	4	5	163.865	11.41	4	4	124.853	8.51	3
	Sequence	# PSMs	# Proteins	# Protein Groups	Protein Group Accessions	Modifications	MH+ [Da]	A2	D2	G2	V2	Y2	AB2	IonScore A2	IonScore P2	IonScore S2	IonScore V2	IonScore Y2	Exp Value J2	Exp Value M2	Exp Value P2	Exp Value S2	D9	G9	J9	M9	AB9	IonScore A9	IonScore D9	IonScore G9	IonScore V9	IonScore Y9	IonScore AB9	Exp Value A9	Exp Value P9	Exp Value S9	Exp Value V9	Exp Value Y9	K2	N2	Q2	T2	IonScore H2	IonScore K2	IonScore N2	IonScore Q2	Exp Value E2	Exp Value H2	Exp Value K2
	YIGLSEASASTIR	13	4	2	Solyc09g097960.2.1;Solyc09g097970.2.1		1367.72	High						37.42	36.87	60.12					0.00269322	1.26944e-05																			High	High				34.49	0.00016147
	DVEEEIIPTCR	5	3	1	Solyc09g097960.2.1	C10(Carbamidomethyl)	1360.64	High						29.74		36.83						0.00167031																			High					48.88	0.000425064
	ELGIGIVAYSPLGR	12	3	2	Solyc09g097960.2.1;Solyc09g097970.2.1		1444.82								63.89	83.03					4.00153e-06	4.77828e-08																			High	High				57.44	1.96459e-05
	VPIEVTVGELKK	5	3	2	Solyc09g097960.2.1;Solyc09g097970.2.1		1311.79																																								0.000260651
	VPIEVTVGELK	3	2	1	Solyc09g097960.2.1		1183.7									58.01						9.09218e-06																			High					49.42	5.056e-06
	FGIHFADGK	1	1	1	Solyc09g097960.2.1		991.499																																								0.00296096
	LVEDLTNEDFR	3	1	1	Solyc09g097960.2.1		1350.66									51.3						7.85789e-05
Solyc09g092380.2.1	Adenosylhomocysteinase IPR000043 S-adenosyl-L-homocysteine hydrolase	18.14	2	6	9	65	112.423	7.22	3	3	77.9026	5.15	2	2	88.5694	4.54	2	2	99.5042	4.54	2	3	177.859	10.72	5	6	123.986	8.66	4	4	164.84	10.72	5	6	284.694	16.08	7	8	179.422	10.52	5	6		0			149.933	8.66	4
	Sequence	# PSMs	# Proteins	# Protein Groups	Protein Group Accessions	Modifications	MH+ [Da]	A2	D2	G2	V2	Y2	AB2	IonScore A2	IonScore P2	IonScore S2	IonScore V2	IonScore Y2	Exp Value J2	Exp Value M2	Exp Value P2	Exp Value S2	D9	G9	J9	M9	AB9	IonScore A9	IonScore D9	IonScore G9	IonScore V9	IonScore Y9	IonScore AB9	Exp Value A9	Exp Value P9	Exp Value S9	Exp Value V9	Exp Value Y9	K2	N2	Q2	T2	IonScore H2	IonScore K2	IonScore N2	IonScore Q2	Exp Value E2	Exp Value H2	Exp Value K2
	ATGCSFICPR	11	1	1	Solyc03g098740.1.1	C4(Carbamidomethyl); C8(Carbamidomethyl)	1168.53		High							57.53						8.56528e-06																	High					40.38			0.00010964		0.000448948
	IEDGIVTTGGIK	10	1	1	Solyc03g098740.1.1		1202.66		High						45.49	49.48					0.000420907	0.000167952																	High					37.37			0.000767691		0.00261105
	YEDAYALQYCPR	11	1	1	Solyc03g098740.1.1	C10(Carbamidomethyl)	1548.68		High						29.05	48.67					0.00329796	4.3466e-05																									4.73585e-06
Solyc03g098730.1.1	Kunitz trypsin inhibitor IPR011065 Kunitz inhibitor ST1-like	17.89	1	3	3	11	112.151	10.57	2	2	91.8726	10.57	2	2		0				0			94.6237	10.57	2	2		0				0				0												0
	Sequence	# PSMs	# Proteins	# Protein Groups	Protein Group Accessions	Modifications	MH+ [Da]	A2	D2	G2	V2	Y2	AB2	IonScore A2	IonScore P2	IonScore S2	IonScore V2	IonScore Y2	Exp Value J2	Exp Value M2	Exp Value P2	Exp Value S2	D9	G9	J9	M9	AB9	IonScore A9	IonScore D9	IonScore G9	IonScore V9	IonScore Y9	IonScore AB9	Exp Value A9	Exp Value P9	Exp Value S9	Exp Value V9	Exp Value Y9	K2	N2	Q2	T2	IonScore H2	IonScore K2	IonScore N2	IonScore Q2	Exp Value E2	Exp Value H2	Exp Value K2
	LVGVSEETTTGVK	13	3	2	Solyc09g092380.2.1;Solyc12g098500.1.1		1319.71	High	High	High				58.42					0.000101377	1.26671e-05																			High				59.04	56.73			6.02475e-05	1.6902e-05	2.877e-05
	VALVAGYGDVGK	13	2	1	Solyc09g092380.2.1		1148.63	High		High				56.04		43.45				0.000894784		0.000535449																	High				46.86	49.09			0.000108822	0.000244185	0.000139341
	AEFGPSQPFK	2	2	1	Solyc09g092380.2.1		1107.55	High						32.06
	ATDVMIAGK	13	3	2	Solyc09g092380.2.1;Solyc12g098500.1.1		905.476		High	High						40.49			0.000175438	0.0149666		0.00139356																	High				60.86	48.81			0.000310545	1.27975e-05	0.000216354
	ATDVMIAGK	7	3	2	Solyc09g092380.2.1;Solyc12g098500.1.1	M5(Oxidation)	921.471		High	High																																	51.91				0.000571073	9.85579e-05
	SKFDNLYGCR	3	2	1	Solyc09g092380.2.1	C9(Carbamidomethyl)	1259.58			High																																	49.3				0.00097023	5.87449e-05
	VAALHLGK	7	2	1	Solyc09g092380.2.1		808.504			High																													High				31.6	35.91			0.00117338	0.00148744	0.000551364
	FDNLYGCR	1	2	1	Solyc09g092380.2.1	C7(Carbamidomethyl)	1044.46
	WVFPDTNSGIIVLAEGR	1	2	1	Solyc09g092380.2.1		1873.98																																				66.14					2.83352e-06
	DIIMVDHMR	2	3	2	Solyc09g092380.2.1;Solyc12g098500.1.1		1129.55												0.00956695																								34.02					0.00253618
	DIIMVDHMR	3	3	2	Solyc09g092380.2.1;Solyc12g098500.1.1	M8(Oxidation)	1145.54												0.00692796
Solyc09g091840.2.1	Glutathione-disulfide reductase IPR006324 Glutathione reductase, plant	32.6	1	10	10	79	110.986	6.61	2	2					341.437	17.84	6	9	429.83	19.38	7	11	493.373	21.37	7	12	431.438	21.37	7	10	470.545	25.99	8	12	490.574	27.75	8	14		0				0
	Sequence	# PSMs	# Proteins	# Protein Groups	Protein Group Accessions	Modifications	MH+ [Da]	A2	D2	G2	V2	Y2	AB2	IonScore A2	IonScore P2	IonScore S2	IonScore V2	IonScore Y2	Exp Value J2	Exp Value M2	Exp Value P2	Exp Value S2	D9	G9	J9	M9	AB9	IonScore A9	IonScore D9	IonScore G9	IonScore V9	IonScore Y9	IonScore AB9	Exp Value A9	Exp Value P9	Exp Value S9	Exp Value V9	Exp Value Y9	K2	N2	Q2	T2	IonScore H2	IonScore K2	IonScore N2	IonScore Q2	Exp Value E2	Exp Value H2	Exp Value K2
	DSVVLTGGPNYDVPLGR	3	1	1	Solyc04g071890.2.1		1758.9		High
	SPNVFDNK	3	1	1	Solyc04g071890.2.1		920.447		High											0.0143144
	IQDECGQVVSCSDIVAIAAR	5	1	1	Solyc04g071890.2.1	C5(Carbamidomethyl); C11(Carbamidomethyl)	2191.05			High																																					2.08901e-05
	DDVGQAAGLLR	3	1	1	Solyc04g071890.2.1		1114.59			High																																					0.00191994
	MGQMNVLTGGQGEIR	1	1	1	Solyc04g071890.2.1		1590.77													2.48212e-06
	QGLFTSDQDLYTDR	2	1	1	Solyc04g071890.2.1		1658.77													4.42925e-05
	MGQMNVLTGGQGEIR	4	1	1	Solyc04g071890.2.1	M1(Oxidation)	1606.77													0.000807124
Solyc04g064880.2.1	Pathogenesis-related protein-like protein	28.02	1	6	6	10	110.792	16.34	4	4						0								0				0				0								0
	Sequence	# PSMs	# Proteins	# Protein Groups	Protein Group Accessions	Modifications	MH+ [Da]	A2	D2	G2	V2	Y2	AB2	IonScore A2	IonScore P2	IonScore S2	IonScore V2	IonScore Y2	Exp Value J2	Exp Value M2	Exp Value P2	Exp Value S2	D9	G9	J9	M9	AB9	IonScore A9	IonScore D9	IonScore G9	IonScore V9	IonScore Y9	IonScore AB9	Exp Value A9	Exp Value P9	Exp Value S9	Exp Value V9	Exp Value Y9	K2	N2	Q2	T2	IonScore H2	IonScore K2	IonScore N2	IonScore Q2	Exp Value E2	Exp Value H2	Exp Value K2
	NTVECITGVISK	4	1	1	Solyc07g053280.2.1	C5(Carbamidomethyl)	1320.68	High		High				46.06																																	1.0983e-05
	NISVIAVCPK	11	2	2	Solyc07g053280.2.1;Solyc12g010840.1.1	C8(Carbamidomethyl)	1100.61	High	High	High				44.3					0.00173867																						High		42.78			31.4	0.000539782	0.000550955
	GVSFMVDNCSTTAR	4	2	2	Solyc07g053280.2.1;Solyc12g010840.1.1	C9(Carbamidomethyl)	1544.68	High						40.38																													47.99					4.68621e-05
	VTLAGNDEYIVR	8	1	1	Solyc07g053280.2.1		1349.71	High		High				33					0.00252102																								58.53				0.00081078	1.70442e-05
	QIGVIGWGSQGPAQAQNLR	11	2	2	Solyc12g010840.1.1;Solyc07g053280.2.1		1980.05		High	High									0.00501363																								54.36				2.69737e-05	3.73766e-05
	SDIFGER	2	2	2	Solyc12g010840.1.1;Solyc07g053280.2.1		823.396		High	High
	GVSFMVDNCSTTAR	3	2	2	Solyc12g010840.1.1;Solyc07g053280.2.1	M5(Oxidation); C9(Carbamidomethyl)	1560.68																																								0.000186653
	SDIVVK	2	1	1	Solyc07g053280.2.1		660.392			High
	APASFDFETSVFK	5	1	1	Solyc07g053280.2.1		1445.7			High									0.00684008																								45.2					0.000243106
	EVNGAGINSSFAVHQDIDGR	3	1	1	Solyc07g053280.2.1		2086			High									0.00351587
	GSSSFAEAR	2	1	1	Solyc07g053280.2.1		911.421												0.00200911
	EKVTLAGNDEYIVR	1	1	1	Solyc07g053280.2.1		1606.84												0.00177304
Solyc07g053260.2.1	14-3-3 protein sigma gamma zeta beta_alpha IPR000308 14-3-3 protein	14.56	1	1	4	31	109.074	10.73	3	4		0				0				0				0				0				0				0				0				0				0
	Sequence	# PSMs	# Proteins	# Protein Groups	Protein Group Accessions	Modifications	MH+ [Da]	A2	D2	G2	V2	Y2	AB2	IonScore A2	IonScore P2	IonScore S2	IonScore V2	IonScore Y2	Exp Value J2	Exp Value M2	Exp Value P2	Exp Value S2	D9	G9	J9	M9	AB9	IonScore A9	IonScore D9	IonScore G9	IonScore V9	IonScore Y9	IonScore AB9	Exp Value A9	Exp Value P9	Exp Value S9	Exp Value V9	Exp Value Y9	K2	N2	Q2	T2	IonScore H2	IonScore K2	IonScore N2	IonScore Q2	Exp Value E2	Exp Value H2	Exp Value K2
	GSLGNCVFTGDYDQK	7	1	1	Solyc02g083590.2.1	C6(Carbamidomethyl)	1660.73	High	High	High				56.09		41.7						0.000189303																					45.95				2.70494e-07	6.35243e-05
	ELASGLAEVIK	8	1	1	Solyc02g083590.2.1		1129.65	High	High	High				44.59		36.2						0.002063																					51.74				0.000693761	8.60802e-05
	LGWIDDSLVQR	6	1	1	Solyc02g083590.2.1		1301.69		High	High						38.53						0.00171143																									1.29769e-05
	DPTAFTYAIK	6	1	1	Solyc02g083590.2.1		1126.58		High	High																																	38.5				6.7155e-05	0.00117241
	TGINHPLGK	7	1	1	Solyc02g083590.2.1		936.526		High	High																																					3.1671e-05
	GVNFIQIPTTVMAQVDSSVGGK	2	1	1	Solyc02g083590.2.1	M12(Oxidation)	2264.16		High
	LPTSPPETMTVEMFK	7	1	1	Solyc02g083590.2.1	M13(Oxidation)	1723.83		High							32.17						0.00555164																									0.000181055
	ADVVSQDEK	1	1	1	Solyc02g083590.2.1		990.474																																								0.000131389
	LPTSPPETMTVEMFK	2	1	1	Solyc02g083590.2.1		1707.84																																								0.00069275
	SIMAVDKK	1	1	1	Solyc02g083590.2.1	M3(Oxidation)	907.492																																								0.00410182
	ADVVSQDEKESGVR	2	1	1	Solyc02g083590.2.1		1518.74									31.73						0.00688215																									0.00593234
	SCENKADVVSQDEKESGVR	1	1	1	Solyc02g083590.2.1	C2(Carbamidomethyl)	2136.98																																								0.00428971
Solyc02g082920.2.1	Endochitinase (Chitinase) IPR000726 Glycoside hydrolase, family 19, catalytic	16.6	1	3	3	7	108.34	11.46	2	4		0				0								0
	Sequence	# PSMs	# Proteins	# Protein Groups	Protein Group Accessions	Modifications	MH+ [Da]	A2	D2	G2	V2	Y2	AB2	IonScore A2	IonScore P2	IonScore S2	IonScore V2	IonScore Y2	Exp Value J2	Exp Value M2	Exp Value P2	Exp Value S2	D9	G9	J9	M9	AB9	IonScore A9	IonScore D9	IonScore G9	IonScore V9	IonScore Y9	IonScore AB9	Exp Value A9	Exp Value P9	Exp Value S9	Exp Value V9	Exp Value Y9	K2	N2	Q2	T2	IonScore H2	IonScore K2	IonScore N2	IonScore Q2	Exp Value E2	Exp Value H2	Exp Value K2
	TVTNVGQAYSTYR	1	1	1	Solyc08g079980.1.1		1459.72																																	High					49.93
	IEPTTLVFSEVK	1	1	1	Solyc08g079980.1.1		1362.75																																	High					29.41
Solyc08g079970.1.1	Subtilisin-like protease IPR015500 Peptidase S8, subtilisin-related	3.31	1	5	5	38	108.232	2.04	3	3	97.7152	1.4	2	2	182.325	3.31	5	5	112.05	1.53	2	2	151.419	2.68	4	4	64.467	1.4	2	2	164.842	3.31	5	5		0			83.1996	1.4	2	2		0			76.8492	2.04	3
	Sequence	# PSMs	# Proteins	# Protein Groups	Protein Group Accessions	Modifications	MH+ [Da]	A2	D2	G2	V2	Y2	AB2	IonScore A2	IonScore P2	IonScore S2	IonScore V2	IonScore Y2	Exp Value J2	Exp Value M2	Exp Value P2	Exp Value S2	D9	G9	J9	M9	AB9	IonScore A9	IonScore D9	IonScore G9	IonScore V9	IonScore Y9	IonScore AB9	Exp Value A9	Exp Value P9	Exp Value S9	Exp Value V9	Exp Value Y9	K2	N2	Q2	T2	IonScore H2	IonScore K2	IonScore N2	IonScore Q2	Exp Value E2	Exp Value H2	Exp Value K2
	IYDFVVMLR	1	1	1	Solyc07g056490.2.1		1155.63								50.2						7.49669e-05
	VEEQEAANK	2	1	1	Solyc07g056490.2.1		1017.48								45.34						0.000146208																				High					61.62
	IALAEK	3	2	2	Solyc07g056490.2.1;Solyc07g056500.2.1		644.397								38.91						0.00152949																				High					38.68
	IYDFVVMLR	1	1	1	Solyc07g056490.2.1	M7(Oxidation)	1171.62								36.33						0.00211856
	VEEQEAANKEFIECLK	1	1	1	Solyc07g056490.2.1	C14(Carbamidomethyl)	1936.93																																		High					44.39
	SPLLLQMNPIHK	1	1	1	Solyc07g056490.2.1		1390.79																																		High					36.13
	SPLLLQMNPIHK	1	1	1	Solyc07g056490.2.1	M7(Oxidation)	1406.78																																		High					30.6
Solyc07g056140.2.1	Glucose-1-phosphate adenylyltransferase IPR011831 Glucose-1-phosphate adenylyltransferase	15.74	1	8	8	15	107.537	5.37	2	3		0			127.949	8.83	4	6		0			81.1034	5.37	4	4		0				0
	Sequence	# PSMs	# Proteins	# Protein Groups	Protein Group Accessions	Modifications	MH+ [Da]	A2	D2	G2	V2	Y2	AB2	IonScore A2	IonScore P2	IonScore S2	IonScore V2	IonScore Y2	Exp Value J2	Exp Value M2	Exp Value P2	Exp Value S2	D9	G9	J9	M9	AB9	IonScore A9	IonScore D9	IonScore G9	IonScore V9	IonScore Y9	IonScore AB9	Exp Value A9	Exp Value P9	Exp Value S9	Exp Value V9	Exp Value Y9	K2	N2	Q2	T2	IonScore H2	IonScore K2	IonScore N2	IonScore Q2	Exp Value E2	Exp Value H2	Exp Value K2
	SALDYLELQPDLK	4	1	1	Solyc03g117600.2.1		1504.79			High						51.06						0.00012104																									4.6513e-06
	DQINTLK	1	1	1	Solyc03g117600.2.1		831.457																																								0.0026209
	GLTQDQETK	1	1	1	Solyc03g117600.2.1		1019.5			High
	NSTMVQPATETPQLR	1	1	1	Solyc03g117600.2.1		1672.84
	IHDQLAIMDNDYLR	1	1	1	Solyc03g117600.2.1	M8(Oxidation)	1732.83									44.25						0.000310066
Solyc03g115990.1.1	Malate dehydrogenase IPR010097 Malate dehydrogenase, NAD-dependent, eukaryotes and gamma proteobacteria	28.16	1	5	9	75	107.22	9.95	3	3	77.1026	7.04	2	2	295.237	19.17	6	8	222.306	14.56	4	5	300.575	19.9	6	7	162.218	10.92	4	5	171.313	13.35	4	4	236.026	22.57	7	8	72.8914	8.01	3	3	104.022	8.98	3	3		0
	Sequence	# PSMs	# Proteins	# Protein Groups	Protein Group Accessions	Modifications	MH+ [Da]	A2	D2	G2	V2	Y2	AB2	IonScore A2	IonScore P2	IonScore S2	IonScore V2	IonScore Y2	Exp Value J2	Exp Value M2	Exp Value P2	Exp Value S2	D9	G9	J9	M9	AB9	IonScore A9	IonScore D9	IonScore G9	IonScore V9	IonScore Y9	IonScore AB9	Exp Value A9	Exp Value P9	Exp Value S9	Exp Value V9	Exp Value Y9	K2	N2	Q2	T2	IonScore H2	IonScore K2	IonScore N2	IonScore Q2	Exp Value E2	Exp Value H2	Exp Value K2
	LTSLDQYISR	7	1	1	Solyc04g081570.2.1		1195.63									41.96						0.000725947																			High					36.24
	LGIIEDATNR	6	1	1	Solyc04g081570.2.1		1101.59									56.27						2.89159e-05																			High					37.51
	DIFYITGASK	1	1	1	Solyc04g081570.2.1		1114.58
	VFISDEFNELLPK	1	1	1	Solyc04g081570.2.1		1550.81
Solyc04g081400.2.1	Hexokinase 1 IPR001312 Hexokinase	4.81	1	2	2	3	106.02	4.81	2	3
	Sequence	# PSMs	# Proteins	# Protein Groups	Protein Group Accessions	Modifications	MH+ [Da]	A2	D2	G2	V2	Y2	AB2	IonScore A2	IonScore P2	IonScore S2	IonScore V2	IonScore Y2	Exp Value J2	Exp Value M2	Exp Value P2	Exp Value S2	D9	G9	J9	M9	AB9	IonScore A9	IonScore D9	IonScore G9	IonScore V9	IonScore Y9	IonScore AB9	Exp Value A9	Exp Value P9	Exp Value S9	Exp Value V9	Exp Value Y9	K2	N2	Q2	T2	IonScore H2	IonScore K2	IonScore N2	IonScore Q2	Exp Value E2	Exp Value H2	Exp Value K2
	ESNFMGYIAVATDEGK	4	2	2	Solyc02g077420.2.1;Solyc02g077000.2.1	M5(Oxidation)	1747.78		High	High
	DQVIEEVKR	3	2	2	Solyc02g077000.2.1;Solyc02g077420.2.1		1115.61			High
	ESNFMGYIAVATDEGK	1	2	2	Solyc02g077000.2.1;Solyc02g077420.2.1		1731.79			High
	SQFNLTSAR	1	1	1	Solyc02g077000.2.1		1023.52			High
	EFPVTAFPFASPK	1	1	1	Solyc02g077000.2.1		1437.75			High
Solyc02g070320.2.1	40S ribosomal protein S4-like protein IPR000876 Ribosomal protein S4e	35.23	5	11	11	95	106.014	7.58	2	3	157.477	8.33	2	3	237.562	22.35	7	8	136.168	8.33	2	3	183.091	11.74	3	4	171.393	11.74	3	4	214.258	18.18	4	5	220.023	14.77	4	6	227.891	19.7	5	7	137.969	8.33	2	3	121.467	10.98	3
	Sequence	# PSMs	# Proteins	# Protein Groups	Protein Group Accessions	Modifications	MH+ [Da]	A2	D2	G2	V2	Y2	AB2	IonScore A2	IonScore P2	IonScore S2	IonScore V2	IonScore Y2	Exp Value J2	Exp Value M2	Exp Value P2	Exp Value S2	D9	G9	J9	M9	AB9	IonScore A9	IonScore D9	IonScore G9	IonScore V9	IonScore Y9	IonScore AB9	Exp Value A9	Exp Value P9	Exp Value S9	Exp Value V9	Exp Value Y9	K2	N2	Q2	T2	IonScore H2	IonScore K2	IonScore N2	IonScore Q2	Exp Value E2	Exp Value H2	Exp Value K2
	YDLSVEEAAELAR	30	1	1	Solyc05g056160.2.1		1465.72			High	High				85.64		81.37		1.16231e-05	8.50092e-06	2.74262e-08																		High	High	High	High	85.51	39.39	84.84	84.85		2.85408e-08	0.00121409
	GPGLYYVDSEGGR	21	1	1	Solyc05g056160.2.1		1369.64		High	High	High				65.22	60.95	69.15		4.51261e-05	1.05497e-06	1.90886e-06	5.2631e-06																		High	High		48.89		68.4	78.79	0.00119033	8.45749e-05
	LLANILYSYR	22	1	1	Solyc05g056160.2.1		1225.7			High	High				41.56	70.73	57.93		0.000899466	4.92022e-06	0.000418939	5.28299e-07																			High	High				41.97
	GGVMVAADSR	15	1	1	Solyc05g056160.2.1		962.472								36.24				0.000429202	0.00274554	0.0018064																		High	High	High		39.49	32.53	47.72	42.07		0.0008547	0.00449569
	GGVMVAADSR	21	1	1	Solyc05g056160.2.1	M4(Oxidation)	978.467		High	High	High				48.38	36.22	27.74		0.00662677	0.000411615	0.000116169	0.00192219																			High	High	30.81			43.72	0.00522504	0.0066803
	ASMGGYISSQSVK	13	1	1	Solyc05g056160.2.1		1314.64				High					47.24	64.19			2.72816e-06		0.000138767																	High	High	High	High		35.74	65.01	64.08			0.00202681
	ASMGGYISSQSVK	12	1	1	Solyc05g056160.2.1	M3(Oxidation)	1330.63				High					33.08	52.36			8.1447e-05		0.00302604																	High	High	High	High		29.01	81.33	52.3			0.00772458
	GMGLSVGTMIAGWDEK	5	1	1	Solyc05g056160.2.1	M2(Oxidation); M9(Oxidation)	1683.78													0.00750574																				High	High				33.19	37.52
	GMGLSVGTMIAGWDEK	5	1	1	Solyc05g056160.2.1	M9(Oxidation)	1667.78																																		High					55.27
	FSVGSGSPYAYGVLDNGYR	6	1	1	Solyc05g056160.2.1		2008.95																																		High					54.66
	GMGLSVGTMIAGWDEK	1	1	1	Solyc05g056160.2.1		1651.78
Solyc05g055760.2.1	Isopentenyl-diphosphate delta-isomerase IPR011876 Isopentenyl-diphosphate delta-isomerase, type 1	38.3	1	5	9	17	105.318	17.45	4	4		0			96.4192	9.36	2	3		0				0								0																0
	Sequence	# PSMs	# Proteins	# Protein Groups	Protein Group Accessions	Modifications	MH+ [Da]	A2	D2	G2	V2	Y2	AB2	IonScore A2	IonScore P2	IonScore S2	IonScore V2	IonScore Y2	Exp Value J2	Exp Value M2	Exp Value P2	Exp Value S2	D9	G9	J9	M9	AB9	IonScore A9	IonScore D9	IonScore G9	IonScore V9	IonScore Y9	IonScore AB9	Exp Value A9	Exp Value P9	Exp Value S9	Exp Value V9	Exp Value Y9	K2	N2	Q2	T2	IonScore H2	IonScore K2	IonScore N2	IonScore Q2	Exp Value E2	Exp Value H2	Exp Value K2
	AYNDEEIIR	5	1	1	Solyc04g055170.2.1		1122.54		High																																						0.000329035
	AAIECLK	4	1	1	Solyc04g055170.2.1	C5(Carbamidomethyl)	804.428																																								0.00154454
	DLEADDDDEYLK	4	1	1	Solyc04g055170.2.1		1440.6		High																																						2.49655e-06
	YEGDEVNMTLAR	3	1	1	Solyc04g055170.2.1		1397.64																																								2.05859e-07
	YEGDEVNMTLAR	3	1	1	Solyc04g055170.2.1	M8(Oxidation)	1413.63																																								5.35653e-07
	AIAGDTSGDYEK	3	1	1	Solyc04g055170.2.1		1226.55																																								0.000608093
	AEVDMER	2	1	1	Solyc04g055170.2.1		849.377																																								0.00691939
	MLLALIGHGDA	1	1	1	Solyc04g055170.2.1		1110.6
	LLVPLITAFR	1	1	1	Solyc04g055170.2.1		1142.73
	LGTDEWDLTR	1	1	1	Solyc04g055170.2.1		1205.58
Solyc04g054710.2.1	Aspartate aminotransferase IPR004839 Aminotransferase, class I and II	30.63	1	10	10	50	103.91	13.54	4	4		0				0			167.916	5.21	2	4	205.816	12.5	4	5	121.232	5.83	2	2		0			113.944	5.21	2	2
	Sequence	# PSMs	# Proteins	# Protein Groups	Protein Group Accessions	Modifications	MH+ [Da]	A2	D2	G2	V2	Y2	AB2	IonScore A2	IonScore P2	IonScore S2	IonScore V2	IonScore Y2	Exp Value J2	Exp Value M2	Exp Value P2	Exp Value S2	D9	G9	J9	M9	AB9	IonScore A9	IonScore D9	IonScore G9	IonScore V9	IonScore Y9	IonScore AB9	Exp Value A9	Exp Value P9	Exp Value S9	Exp Value V9	Exp Value Y9	K2	N2	Q2	T2	IonScore H2	IonScore K2	IonScore N2	IonScore Q2	Exp Value E2	Exp Value H2	Exp Value K2
	SSQYCTDVAK	10	2	2	Solyc05g054640.2.1;Solyc04g011350.2.1	C5(Carbamidomethyl)	1158.51			High	High					55.92	21.1					8.18747e-06																			High					47.19
	LLLLVR	1	2	2	Solyc05g054640.2.1;Solyc02g086880.2.1		726.523			High
	AADLGVESIVIGMPHR	3	1	1	Solyc05g054640.2.1	M13(Oxidation)	1680.87									32.53						0.00645033																			High					36.25
	LNVLGNVVR	3	2	2	Solyc04g011350.2.1;Solyc05g054640.2.1		983.6									32.66						0.0013008																			High					31.22
	AADLGVESIVIGMPHR	1	1	1	Solyc05g054640.2.1		1664.88
	LLNSGQVAK	2	1	1	Solyc05g054640.2.1		929.541
	ILNEEFIASK	5	1	1	Solyc05g054640.2.1		1163.63				High						31.12
	FGHNEIDEPSFTQPK	1	2	2	Solyc05g054640.2.1;Solyc04g011350.2.1		1745.81
Solyc05g054590.2.1	Bifunctional polymyxin resistance protein ArnA-binding domain	14.29	1	1	5	64	103.821	5.54	2	2		0				0				0				0			115.396	8.75	3	3		0				0			103.156	7.58	3	3	76.6014	7.58	3	3		0
	Sequence	# PSMs	# Proteins	# Protein Groups	Protein Group Accessions	Modifications	MH+ [Da]	A2	D2	G2	V2	Y2	AB2	IonScore A2	IonScore P2	IonScore S2	IonScore V2	IonScore Y2	Exp Value J2	Exp Value M2	Exp Value P2	Exp Value S2	D9	G9	J9	M9	AB9	IonScore A9	IonScore D9	IonScore G9	IonScore V9	IonScore Y9	IonScore AB9	Exp Value A9	Exp Value P9	Exp Value S9	Exp Value V9	Exp Value Y9	K2	N2	Q2	T2	IonScore H2	IonScore K2	IonScore N2	IonScore Q2	Exp Value E2	Exp Value H2	Exp Value K2
	ESGSTMAVVAAQTK	78	1	1	Solyc04g011510.2.1	M6(Oxidation)	1395.68	High	High	High	High	High	High	97.92	75.43	93.53	53.45	53.21		5.01235e-05	3.00739e-07	4.61353e-09																	High		High		51.7	32.15		111.73	1.67086e-09	6.25377e-05	0.00633918
	ESGSTMAVVAAQTK	42	1	1	Solyc04g011510.2.1		1379.69	High		High	High	High	High	90.01	98.13	93.84	28.67	83.95	6.63723e-06		1.86886e-09	4.97722e-09																	High		High	High	68.15	56.24		100.78	1.79521e-09	1.86027e-06	2.4838e-05
	WLQANVSAEVAASTR	49	1	1	Solyc04g011510.2.1		1602.83	High	High	High				65.34	60.36	68.1			7.95606e-06		1.17818e-05	1.98249e-06																		High	High	High	58.74		52.65	60.96	4.90566e-07	1.72421e-05
	VIACVGETLEQR	62	2	2	Solyc04g011510.2.1;Solyc06g005490.2.1	C4(Carbamidomethyl)	1374.71	High	High	High	High		High	56.15	66.27	69.5	41.48		1.04595e-07	1.00763e-05	3.24566e-06	1.45862e-06																	High	High	High	High	68.45	55.72	39.71	73.31	4.21298e-07	1.96473e-06	3.45613e-05
	VAYALSQGLK	21	2	2	Solyc04g011510.2.1;Solyc06g005490.2.1		1049.6	High		High	High	High	High	49.95	40.07	42.92	40.73	31.31	0.00968479		0.000984011	0.000441587																	High	High		High	37.4	34.6	31.68		9.46433e-05	0.00157404	0.00286058
	RAILGESNEFVGDK	26	1	1	Solyc04g011510.2.1		1534.79	High		High				47.44		46.91				0.00262296		0.000314723																	High				46.28	37.4			1.87551e-06	0.000359145	0.00285693
	SDFHVAAQNCWVK	18	1	1	Solyc04g011510.2.1	C10(Carbamidomethyl)	1561.72	High		High				37.98		33.15						0.00229982																			High		31.84			31.38	0.000392894	0.00314225
	VATPAQAQEVHAELR	24	1	1	Solyc04g011510.2.1		1619.85	High	High	High				36.84	61.95						8.45699e-06																		High		High	High		50.04		43.72	0.00190202		0.000128808
	IIYGGSVSGANCK	20	1	1	Solyc04g011510.2.1	C12(Carbamidomethyl)	1325.65	High	High	High			High	31.22		30.38			1.09052e-05	0.000144756		0.00797112																	High					48.2			0.000177842		0.000152113
	AILGESNEFVGDK	39	1	1	Solyc04g011510.2.1		1378.69		High	High	High		High		74.68	69.52	35.32		4.0061e-06	0.0163282	4.96996e-07	1.67529e-06																	High	High	High		53.06	33.8	36.64	40	5.63879e-08	7.41466e-05	0.00594039
	DWSNVVIAYEPVWAIGTGK	2	1	1	Solyc04g011510.2.1		2105.07
	VKDWSNVVIAYEPVWAIGTGK	8	1	1	Solyc04g011510.2.1		2332.24			High																															High					49.59	1.07707e-05
	AILGESNEFVGDKVAYALSQGLK	2	1	1	Solyc04g011510.2.1		2409.27																																				30.15					0.00835634
	VATPAQAQEVHAELRK	1	1	1	Solyc04g011510.2.1		1747.95
Solyc04g011400.2.1	UDP-glucose 4-epimerase-binding domain	49.56	1	7	13	121	103.821	5.54	2	2		0			389.974	35.57	10	14	240.073	17.49	5	7	320.671	35.57	10	13		0			161.026	17.49	5	5	112.011	9.62	3	3	103.156	7.58	3	3	76.6014	7.58	3	3		0
	Sequence	# PSMs	# Proteins	# Protein Groups	Protein Group Accessions	Modifications	MH+ [Da]	A2	D2	G2	V2	Y2	AB2	IonScore A2	IonScore P2	IonScore S2	IonScore V2	IonScore Y2	Exp Value J2	Exp Value M2	Exp Value P2	Exp Value S2	D9	G9	J9	M9	AB9	IonScore A9	IonScore D9	IonScore G9	IonScore V9	IonScore Y9	IonScore AB9	Exp Value A9	Exp Value P9	Exp Value S9	Exp Value V9	Exp Value Y9	K2	N2	Q2	T2	IonScore H2	IonScore K2	IonScore N2	IonScore Q2	Exp Value E2	Exp Value H2	Exp Value K2
	LADLVGVTLGPK	6	1	1	Solyc01g028810.2.1		1182.71	High						75.63	47.21						8.17464e-05																				High					49.59
	VVAAGANPVLITR	10	1	1	Solyc01g028810.2.1		1280.77	High	High	High				55.32	33.42						0.00106922																				High		52.69			26.59	1.78303e-05	1.50716e-05
	GYVSPYFVTDSEK	3	1	1	Solyc01g028810.2.1		1491.7	High	High					45.72
	NAGVNGSVVSEK	5	1	1	Solyc01g028810.2.1		1160.59	High		High				41.1																													32.6				0.000546279	0.00620981
	IVNDGVTVAR	1	1	1	Solyc01g028810.2.1		1043.58	High						41.1
	VVEGMQFDR	4	1	1	Solyc01g028810.2.1	M5(Oxidation)	1096.51	High	High					37.65	35.46						0.00176357
	EVELEDPVENIGAK	6	1	1	Solyc01g028810.2.1		1541.77	High	High					33.96																											High					42.71
	TNDLAGDGTTTSVVLAQGLIAEGVK	3	1	1	Solyc01g028810.2.1		2430.28		High
	VVEGMQFDR	2	1	1	Solyc01g028810.2.1		1080.51																																		High					28.3
Solyc01g010830.2.1	HAD-superfamily hydrolase IPR011949 HAD-superfamily hydrolase, subfamily IA, REG-2-like	12.79	1	3	3	5	102.698	12.79	3	3
	Sequence	# PSMs	# Proteins	# Protein Groups	Protein Group Accessions	Modifications	MH+ [Da]	A2	D2	G2	V2	Y2	AB2	IonScore A2	IonScore P2	IonScore S2	IonScore V2	IonScore Y2	Exp Value J2	Exp Value M2	Exp Value P2	Exp Value S2	D9	G9	J9	M9	AB9	IonScore A9	IonScore D9	IonScore G9	IonScore V9	IonScore Y9	IonScore AB9	Exp Value A9	Exp Value P9	Exp Value S9	Exp Value V9	Exp Value Y9	K2	N2	Q2	T2	IonScore H2	IonScore K2	IonScore N2	IonScore Q2	Exp Value E2	Exp Value H2	Exp Value K2
	NQTDVDAVMLEIDGTPNK	3	1	1	Solyc03g114500.2.1		1959.94		High
	SAVPSGASTGIYEALELR	2	1	1	Solyc03g114500.2.1		1820.95		High
	IGMDVAASEFLTK	1	1	1	Solyc03g114500.2.1		1381.71		High
	YGQDACNVGDEGGFAPNVQDNR	2	1	1	Solyc03g114500.2.1	C6(Carbamidomethyl)	2383		High
	EGLVLLMDAIEK	1	1	1	Solyc03g114500.2.1	M7(Oxidation)	1346.73
	NINEYLGPK	1	1	1	Solyc03g114500.2.1		1047.55
Solyc03g114150.2.1	Aldehyde dehydrogenase IPR015590 Aldehyde dehydrogenase	30.09	1	13	13	86	100.095	8.97	4	4		0			190.832	14.21	6	6	225.574	11.78	5	6	264.489	16.64	7	8	185.782	11.78	5	7	286.393	15.89	7	9	395.497	20.93	9	11	48.0502	4.11	2	2		0			46.9182	4.11	2
	Sequence	# PSMs	# Proteins	# Protein Groups	Protein Group Accessions	Modifications	MH+ [Da]	A2	D2	G2	V2	Y2	AB2	IonScore A2	IonScore P2	IonScore S2	IonScore V2	IonScore Y2	Exp Value J2	Exp Value M2	Exp Value P2	Exp Value S2	D9	G9	J9	M9	AB9	IonScore A9	IonScore D9	IonScore G9	IonScore V9	IonScore Y9	IonScore AB9	Exp Value A9	Exp Value P9	Exp Value S9	Exp Value V9	Exp Value Y9	K2	N2	Q2	T2	IonScore H2	IonScore K2	IonScore N2	IonScore Q2	Exp Value E2	Exp Value H2	Exp Value K2
	ALLDVGLLR	17	3	3	Solyc06g007670.2.1;Solyc09g020130.2.1;Solyc06g082870.2.1		969.609			High	High						29.32		3.0398e-05	5.8999e-05																							60.42				7.08488e-07	2.49651e-06
	GALDGGLDIPHSEK	1	2	2	Solyc06g007670.2.1;Solyc06g082870.2.1		1408.71
	QLDADVHR	2	1	1	Solyc06g082870.2.1		953.481
Solyc06g082670.2.1	Ribosomal protein L10 IPR001197 Ribosomal protein L10e	24.2	2	2	5	80	98.5359	10.5	2	2	130.808	10.5	2	2	123.861	10.5	2	2		0			146.85	14.61	3	4	125.847	14.61	3	3	128.793	14.61	3	3	141.208	10.5	2	2	101.932	10.5	2	2	125.291	10.5	2	3	66.47	10.5	2
	Sequence	# PSMs	# Proteins	# Protein Groups	Protein Group Accessions	Modifications	MH+ [Da]	A2	D2	G2	V2	Y2	AB2	IonScore A2	IonScore P2	IonScore S2	IonScore V2	IonScore Y2	Exp Value J2	Exp Value M2	Exp Value P2	Exp Value S2	D9	G9	J9	M9	AB9	IonScore A9	IonScore D9	IonScore G9	IonScore V9	IonScore Y9	IonScore AB9	Exp Value A9	Exp Value P9	Exp Value S9	Exp Value V9	Exp Value Y9	K2	N2	Q2	T2	IonScore H2	IonScore K2	IonScore N2	IonScore Q2	Exp Value E2	Exp Value H2	Exp Value K2
	AGLEADNLEEMYK	9	1	1	Solyc06g007670.2.1		1482.68			High	High						54.63			0.00309272																							70.02				4.14738e-07	6.42036e-07
	AGLEADNLEEMYK	9	1	1	Solyc06g007670.2.1	M11(Oxidation)	1498.68			High	High						69.29		0.00409594																								90.18					4.797e-09
	ALLDVGLLR	17	3	3	Solyc06g007670.2.1;Solyc09g020130.2.1;Solyc06g082870.2.1		969.609			High	High						29.32		3.0398e-05	5.8999e-05																							60.42				7.08488e-07	2.49651e-06
	GALDGGIDIPHSEK	1	2	2	Solyc06g007670.2.1;Solyc06g082870.2.1		1408.71
	AGLEADNLEEMYKK	1	1	1	Solyc06g007670.2.1		1610.78																																				92.17					6.21905e-09
	VGLTNYAAAYCTGLLLAR	1	1	1	Solyc06g007670.2.1	C11(Carbamidomethyl)	1927.01																																				71.63					8.00435e-07
	QLDAEVHR	1	2	2	Solyc06g007670.2.1;Solyc09g020130.2.1		967.495																																				37.61					0.00167312
Solyc06g007520.2.1	Ribosomal protein L10 IPR001197 Ribosomal protein L10e	19.21	1	1	4	78	98.5359	10.04	2	2	130.808	10.04	2	2	123.861	10.04	2	2	180.067	15.28	3	4	146.85	13.97	3	4	125.847	13.97	3	3	128.793	13.97	3	3	141.208	10.04	2	2	101.932	10.04	2	2	125.291	10.04	2	3	66.47	10.04	2
	Sequence	# PSMs	# Proteins	# Protein Groups	Protein Group Accessions	Modifications	MH+ [Da]	A2	D2	G2	V2	Y2	AB2	IonScore A2	IonScore P2	IonScore S2	IonScore V2	IonScore Y2	Exp Value J2	Exp Value M2	Exp Value P2	Exp Value S2	D9	G9	J9	M9	AB9	IonScore A9	IonScore D9	IonScore G9	IonScore V9	IonScore Y9	IonScore AB9	Exp Value A9	Exp Value P9	Exp Value S9	Exp Value V9	Exp Value Y9	K2	N2	Q2	T2	IonScore H2	IonScore K2	IonScore N2	IonScore Q2	Exp Value E2	Exp Value H2	Exp Value K2
	FSCACGAITTTK	30	1	1	Solyc06g073190.2.1	C3(Carbamidomethyl); C5(Carbamidomethyl)	1316.6	High	High	High	High			61.29	60.37	72.47	43.9		6.49334e-06	2.36804e-05	3.857e-06	2.40652e-07																	High	High	High	High	64.32	45	36.34	64.63	0.000226073	1.55328e-06	0.000126491
	IVDDQTILEDEAR	45	1	1	Solyc06g073190.2.1		1516.75	High	High	High	High			59.51	93.62	94.25	80.24		1.75094e-06	1.31908e-05	3.73679e-09	3.34495e-09																	High	High	High	High	94.29	113.83	30.35	113.68	4.98309e-07	3.37014e-09	4.1193e-11
	TNGVQAEGINFDK	21	1	1	Solyc06g073190.2.1		1392.68	High	High	High	High			58.81			39.78			7.84916e-05																			High		High	High	48.3	45.51		39.46	4.57955e-07	0.000147171	0.000247447
	APGGAPANVAIAVTR	32	1	1	Solyc06g073190.2.1		1364.77	High	High	High	High			47.23	65.13	68.12	68.6		7.33216e-08	0.00464599	2.33246e-06	1.3644e-06																	High	High	High	High	90.09	42	51.23	64.66	3.27412e-08	8.66849e-09	0.000485837
	TALAFVTLR	15	1	1	Solyc06g073190.2.1		991.592	High		High	High			40.2		30.37	30.8			0.00299393		0.00454575																	High				30.94	28.27			0.000265313	0.00398662	0.00685106
	EAGALLSYDPNLR	28	1	1	Solyc06g073190.2.1		1418.73	High	High		High			33.85		52.79	30.96		0.0016027	0.00181945		6.86453e-05																	High	High	High	High	54.55	52.37	54.01	37.52	1.39594e-06	5.01575e-05	8.34377e-05
	LLLVTLGEK	23	1	1	Solyc06g073190.2.1		985.629	High	High	High	High			25.17			26.9		0.00117859	0.00820524																			High	High	High	High	42.38	22.4	40.56	32.58	0.00399972	0.00011869	0.0117112
	VSDVELEFLTGSNK	32	1	1	Solyc06g073190.2.1		1537.78		High	High	High				80.51	66.4	54.68		3.10713e-06	2.22767e-07	1.18264e-07	2.79486e-06																	High		High	High	88.38	73.31		77.17	4.32237e-08	1.96035e-08	6.27657e-07
	TVDTTGAGDSFVGALLTK	28	1	1	Solyc06g073190.2.1		1752.91		High	High					49.34					4.8343e-07	0.000152501																			High	High		60.01		82.16	76.56	5.1354e-12	1.32195e-05
	NPSADMLLTPAELNLDLIR	10	1	1	Solyc06g073190.2.1	M6(Oxidation)	2112.11		High	High																															High		41.51			50.8	0.00227155	0.000713381
	LGDDEFGHMLAGILK	1	1	1	Solyc06g073190.2.1	M9(Oxidation)	1631.81
	GAIPALPTASEALTLLK	1	1	1	Solyc06g073190.2.1		1665.98
	GCNYYTK	9	1	1	Solyc06g073190.2.1	C2(Carbamidomethyl)	905.382		High	High						26.96						0.00389335																			High		33.03			33.7	0.00136251	0.00102192
	IDDESAMSLWHPNLK	6	1	1	Solyc06g073190.2.1		1755.84			High																																	34.31				0.000586149	0.00305812
	NPSADMLLTPAELNLDLIR	4	1	1	Solyc06g073190.2.1		2096.11		High																																High					44.33	0.000977848
	LPLWPSAEEAK	1	1	1	Solyc06g073190.2.1		1240.66		High
	IDDESAMSLWHPNLK	2	1	1	Solyc06g073190.2.1	M7(Oxidation)	1771.84																																								5.40111e-05
	FSCACGAITTTKK	5	1	1	Solyc06g073190.2.1	C3(Carbamidomethyl); C5(Carbamidomethyl)	1444.69			High						29.35						0.00813014																									0.000237055
	LPLWPSAEEAKK	2	1	1	Solyc06g073190.2.1		1368.75																																								0.00262675
	EFMFYR	2	1	1	Solyc06g073190.2.1		892.402																																				29.98				0.00577524	0.00512354
	KGAIPALPTASEALTLLK	1	1	1	Solyc06g073190.2.1		1794.08
	SIWDSADVIK	3	1	1	Solyc06g073190.2.1		1133.58												0.0033739																						High		41.76			34.52		0.00102355
Solyc06g072580.2.1	Pyruvate dehydrogenase E1 component subunit beta IPR005475 Transketolase, central region	16.62	2	5	5	13	96.0459	7.36	2	2		0				0				0				0				0				0			145.789	11.72	3	3		0				0				0
	Sequence	# PSMs	# Proteins	# Protein Groups	Protein Group Accessions	Modifications	MH+ [Da]	A2	D2	G2	V2	Y2	AB2	IonScore A2	IonScore P2	IonScore S2	IonScore V2	IonScore Y2	Exp Value J2	Exp Value M2	Exp Value P2	Exp Value S2	D9	G9	J9	M9	AB9	IonScore A9	IonScore D9	IonScore G9	IonScore V9	IonScore Y9	IonScore AB9	Exp Value A9	Exp Value P9	Exp Value S9	Exp Value V9	Exp Value Y9	K2	N2	Q2	T2	IonScore H2	IonScore K2	IonScore N2	IonScore Q2	Exp Value E2	Exp Value H2	Exp Value K2
	IIEAECPGIVSCADIISLVAR	2	1	1	Solyc05g046010.2.1	C6(Carbamidomethyl); C12(Carbamidomethyl)	2286.19																																				50.11					0.000100424
	DSIVVIGGPFWNVPTGR	1	1	1	Solyc05g046010.2.1		1813.96																																				39.83					0.00109192
Solyc05g043430.2.1	Carboxymethylenebutenolidase-like protein IPR002925 Dienelactone hydrolase	23.18	1	4	4	19	96.0412	14.55	2	3										0												0																0
	Sequence	# PSMs	# Proteins	# Protein Groups	Protein Group Accessions	Modifications	MH+ [Da]	A2	D2	G2	V2	Y2	AB2	IonScore A2	IonScore P2	IonScore S2	IonScore V2	IonScore Y2	Exp Value J2	Exp Value M2	Exp Value P2	Exp Value S2	D9	G9	J9	M9	AB9	IonScore A9	IonScore D9	IonScore G9	IonScore V9	IonScore Y9	IonScore AB9	Exp Value A9	Exp Value P9	Exp Value S9	Exp Value V9	Exp Value Y9	K2	N2	Q2	T2	IonScore H2	IonScore K2	IonScore N2	IonScore Q2	Exp Value E2	Exp Value H2	Exp Value K2
	IQTLTSNIGVVYSGMGPDSR	9	1	1	Solyc07g055080.2.1	M15(Oxidation)	2111.05	High						51.27	35.63						0.0033507																				High					60.33
	SAEQYYR	2	1	1	Solyc07g055080.2.1		916.415	High						45.78
	EPIPVTQLVR	13	2	2	Solyc10g008010.2.1;Solyc07g055080.2.1		1151.68	High	High	High				44.66	35.85	45.35					0.000923057	0.000125449																	High		High			32.86		51.11	0.000105796		0.00222571
	LYKEPIPVTQLVR	4	2	2	Solyc10g008010.2.1;Solyc07g055080.2.1		1555.92	High						42.35
	IQTLTSNIGVVYSGMGPDSR	8	1	1	Solyc07g055080.2.1		2095.05	High		High				41.66																																	0.000627928
	LVQIEHALTAVGSGQTSLGIK	15	2	2	Solyc10g008010.2.1;Solyc07g055080.2.1		2122.19	High		High				38.48		47.73			0.00153269	7.40897e-05		8.01113e-05																									5.18764e-06
	LPSILVDEASVQK	3	1	1	Solyc07g055080.2.1		1398.78	High						29.9
	NIEIGIIGTDK	6	1	1	Solyc07g055080.2.1		1172.65		High																																						0.00257509
	ASNGVVIATEK	12	1	1	Solyc07g055080.2.1		1088.59		High	High					31.61						0.00893861																				High					33.38	0.000602111
	EGFEGQISSK	4	1	1	Solyc07g055080.2.1		1081.52																																		High					48.12	0.00246488
	KLPSILVDEASVQK	2	1	1	Solyc07g055080.2.1		1526.88																																								0.00360641
	ILTPTEIDDYLQEVE	2	1	1	Solyc07g055080.2.1		1777.88																																		High					30.6
	GPQLYQVDPSGSYFSWK	1	2	2	Solyc10g008010.2.1;Solyc07g055080.2.1		1958.94																																		High					29.96
Solyc07g055060.2.1	Phosphoenolpyruvate carboxylase 1 IPR015813 Pyruvate_Phosphoenolpyruvate kinase, catalytic core IPR001449 Phosphoenolpyruvate carboxylase	7.78	1	4	7	25	94.53	3.42	3	3		0			98.4309	3.73	3	3		0			96.9576	3.53	3	3		0				0			87.1351	3.73	3	3		0								0
	Sequence	# PSMs	# Proteins	# Protein Groups	Protein Group Accessions	Modifications	MH+ [Da]	A2	D2	G2	V2	Y2	AB2	IonScore A2	IonScore P2	IonScore S2	IonScore V2	IonScore Y2	Exp Value J2	Exp Value M2	Exp Value P2	Exp Value S2	D9	G9	J9	M9	AB9	IonScore A9	IonScore D9	IonScore G9	IonScore V9	IonScore Y9	IonScore AB9	Exp Value A9	Exp Value P9	Exp Value S9	Exp Value V9	Exp Value Y9	K2	N2	Q2	T2	IonScore H2	IonScore K2	IonScore N2	IonScore Q2	Exp Value E2	Exp Value H2	Exp Value K2
	GCEVIVSGK	17	3	2	Solyc08g061960.2.1;Solyc07g041310.2.1	C2(Carbamidomethyl)	948.482	High	High	High				44.75					0.003836	0.00457801																			High	High			46.5	38.24	31.57		0.000161615	0.000298869	0.00200208
	ELAEDGYSGVEVR	21	3	2	Solyc08g061960.2.1;Solyc07g041310.2.1		1423.67	High	High	High				39.24					2.61138e-06	2.09795e-06																			High	High	High		61.72	54.86	55.16	54		5.24922e-06	2.62903e-05
	GLCAIAQAESLR	4	3	2	Solyc08g061960.2.1;Solyc07g041310.2.1	C3(Carbamidomethyl)	1288.67																																	High					38
	LLGGLAVR	6	3	2	Solyc07g041310.2.1;Solyc08g061960.2.1		798.52			High																														High	High		31.77		26.96	24.92		0.00149686
	DGYMISSGQPVK	2	3	2	Solyc08g061960.2.1;Solyc07g041310.2.1	M4(Oxidation)	1297.61																																	High					29.87
	DGYMISSGQPVK	2	3	2	Solyc07g041310.2.1;Solyc08g061960.2.1		1281.62																																				59.32				0.00407181	1.25136e-05
	IMLDWDPK	3	3	2	Solyc07g041310.2.1;Solyc08g061960.2.1		1017.51			High																																	37.01					0.00150296
	FNFDENTVELYAEK	2	1	1	Solyc07g041310.2.1		1718.8			High																														High					75.21
	ELTSVVQK	1	3	2	Solyc07g041310.2.1;Solyc08g061960.2.1		903.514												0.00618443
Solyc07g032740.2.1	Aspartate aminotransferase IPR000796 Aspartate_other aminotransferase	55.74	1	19	19	201	92.5865	10.08	4	4		0			230.775	24.93	9	9	293.27	25.49	9	10	402.428	29.69	10	12	220.649	22.97	8	8	596.666	46.78	16	20	480.072	24.93	8	11	466.671	33.33	10	15	348.323	35.85	11	13	223.927	25.77	7
	Sequence	# PSMs	# Proteins	# Protein Groups	Protein Group Accessions	Modifications	MH+ [Da]	A2	D2	G2	V2	Y2	AB2	IonScore A2	IonScore P2	IonScore S2	IonScore V2	IonScore Y2	Exp Value J2	Exp Value M2	Exp Value P2	Exp Value S2	D9	G9	J9	M9	AB9	IonScore A9	IonScore D9	IonScore G9	IonScore V9	IonScore Y9	IonScore AB9	Exp Value A9	Exp Value P9	Exp Value S9	Exp Value V9	Exp Value Y9	K2	N2	Q2	T2	IonScore H2	IonScore K2	IonScore N2	IonScore Q2	Exp Value E2	Exp Value H2	Exp Value K2
	FVIQGFGNVGSWAAK	12	1	1	Solyc10g078550.1.1		1580.82		High	High						39.08				0.000227128		0.00158819																					73.31					6.11324e-07
	MGAFTLGVNR	10	1	1	Solyc10g078550.1.1	M1(Oxidation)	1081.55		High		High					36	34.63		0.000184535			0.0026626																					48.27				0.000246503	0.000169042
	VVAVSDITGAIK	19	1	1	Solyc10g078550.1.1		1172.69		High	High	High					48.65	52.86			0.0019645		0.000126906																		High		High	47		35.95		3.78804e-05	0.000219479
	DDGTLASFVGFR	14	1	1	Solyc10g078550.1.1		1284.62			High	High						39.15		6.95277e-05																					High			45.22		43.28		0.000465683	0.000241989
	MGAFTLGVNR	8	1	1	Solyc10g078550.1.1		1065.55		High	High	High						56.12		2.28862e-05																								75.18				5.3967e-06	4.00474e-07
	GALFATEALLNEHGK	10	1	1	Solyc10g078550.1.1		1570.82		High	High						33.63			0.000100328	2.70946e-05		0.00457354																					91.46				2.81777e-09	8.14526e-09
	GGIGCSPSDLSISELER	18	1	1	Solyc10g078550.1.1	C5(Carbamidomethyl)	1776.85			High									7.16088e-08	1.17435e-08																				High			96.06		59.57		4.48762e-09	2.14297e-09
	YIIEAANHPTDPEADEILSK	3	1	1	Solyc10g078550.1.1		2226.1																																				30.52				0.000319379	0.00909335
	TAVANIPYGGAK	14	1	1	Solyc10g078550.1.1		1161.63			High	High						51.13		0.000740902	0.000645434																			High			High	45.52	36.42			0.000693329	0.000399774	0.00324949
	KVNDELK	2	1	1	Solyc10g078550.1.1		845.473									37.84						0.00240078																									0.00542441
	VNDELK	1	1	1	Solyc10g078550.1.1		717.378																																								0.00479266
	VVAVSDITGAIKNEK	1	1	1	Solyc10g078550.1.1		1543.87
	LIHEQGGK	1	1	1	Solyc10g078550.1.1		881.484			High
	GIDIESLFK	1	1	1	Solyc10g078550.1.1		1021.56			High
	LELSLLIPFR	3	1	1	Solyc10g078550.1.1		1200.74												0.00806223																								55.17					1.41401e-05
	YHPEVDPDEVNALAQLMTWK	1	1	1	Solyc10g078550.1.1	M17(Oxidation)	2372.13																																				53.28					3.75915e-05
	YHPEVDPDEVNALAQLMTWK	1	1	1	Solyc10g078550.1.1		2356.13																																				33.05					0.00485541
	VECTIPK	3	1	1	Solyc10g078550.1.1	C3(Carbamidomethyl)	846.439												0.00144062																				High					38.3					0.002655
Solyc10g077030.1.1	Proteasome subunit alpha type IPR001353 Proteasome, subunit alpha_beta	59.04	1	3	14	51	92.4379	12.45	3	3		0				0			207.624	31.33	7	8		0							98.322	15.26	3	3						0								0
	Sequence	# PSMs	# Proteins	# Protein Groups	Protein Group Accessions	Modifications	MH+ [Da]	A2	D2	G2	V2	Y2	AB2	IonScore A2	IonScore P2	IonScore S2	IonScore V2	IonScore Y2	Exp Value J2	Exp Value M2	Exp Value P2	Exp Value S2	D9	G9	J9	M9	AB9	IonScore A9	IonScore D9	IonScore G9	IonScore V9	IonScore Y9	IonScore AB9	Exp Value A9	Exp Value P9	Exp Value S9	Exp Value V9	Exp Value Y9	K2	N2	Q2	T2	IonScore H2	IonScore K2	IonScore N2	IonScore Q2	Exp Value E2	Exp Value H2	Exp Value K2
	TPIGDLPIDEEVNDELK	1	1	1	Solyc08g029110.2.1		1896.95								72.53						5.64055e-07
	AAAYAFGNIDPTNISR	1	1	1	Solyc08g029110.2.1		1680.84								35.93						0.00296113
Solyc08g029000.2.1	Lipoxygenase IPR001246 Lipoxygenase, plant	10.92	1	7	7	9	90.7	2.9	2	3					51.81	4.07	2	2	124.097	5.46	4	4		0				0				0				0												0
	Sequence	# PSMs	# Proteins	# Protein Groups	Protein Group Accessions	Modifications	MH+ [Da]	A2	D2	G2	V2	Y2	AB2	IonScore A2	IonScore P2	IonScore S2	IonScore V2	IonScore Y2	Exp Value J2	Exp Value M2	Exp Value P2	Exp Value S2	D9	G9	J9	M9	AB9	IonScore A9	IonScore D9	IonScore G9	IonScore V9	IonScore Y9	IonScore AB9	Exp Value A9	Exp Value P9	Exp Value S9	Exp Value V9	Exp Value Y9	K2	N2	Q2	T2	IonScore H2	IonScore K2	IonScore N2	IonScore Q2	Exp Value E2	Exp Value H2	Exp Value K2
	ILVTLLGVLR	6	2	2	Solyc05g017760.2.1;Solyc07g045350.2.1		1096.75								27.41	49.94					0.00335075	1.96031e-05																			High					45.64
	EEQDDYAVQSFER	1	1	1	Solyc07g045350.2.1		1615.69
	TPMGGFLGSLSSLPATK	2	1	1	Solyc07g045350.2.1		1663.87
	LGLNVIGK	1	1	1	Solyc07g045350.2.1		813.518
	TPMGGFLGSLSSLPATK	2	1	1	Solyc07g045350.2.1	M3(Oxidation)	1679.87
	DGTVTAGNASSISDGAAALVLVSGEK	2	1	1	Solyc05g017760.2.1		2390.21				High						32.75
Solyc07g044840.2.1	2 3-bisphosphoglycerate-independent phosphoglycerate mutase IPR005995 Phosphoglycerate mutase, 2,3-bisphosphoglycerate-independent	28.44	1	16	16	45	90.524	4.29	3	3		0			113.833	4.29	3	3	150.509	7.16	5	5	178.609	9.84	6	6	177.495	9.84	7	7	117.701	5.72	4	4	81.14	8.05	3	3					121.674	8.05	4	4
	Sequence	# PSMs	# Proteins	# Protein Groups	Protein Group Accessions	Modifications	MH+ [Da]	A2	D2	G2	V2	Y2	AB2	IonScore A2	IonScore P2	IonScore S2	IonScore V2	IonScore Y2	Exp Value J2	Exp Value M2	Exp Value P2	Exp Value S2	D9	G9	J9	M9	AB9	IonScore A9	IonScore D9	IonScore G9	IonScore V9	IonScore Y9	IonScore AB9	Exp Value A9	Exp Value P9	Exp Value S9	Exp Value V9	Exp Value Y9	K2	N2	Q2	T2	IonScore H2	IonScore K2	IonScore N2	IonScore Q2	Exp Value E2	Exp Value H2	Exp Value K2
	AIQMSDSK	1	1	1	Solyc11g012970.1.1	M4(Oxidation)	895.419									38.17						0.00115066
	NVHILYVPEEEVGGFDGMGK	1	1	1	Solyc11g012970.1.1	M18(Oxidation)	2206.05									33.16						0.00355048
Solyc11g012410.1.1	Inositol monophosphatase 3 IPR000760 Inositol monophosphatase	17.54	1	4	5	19	89.7819	10.07	3	3		0			85.6294	7.46	2	2		0			94.145	11.57	3	3	100.023	10.82	3	3		0				0				0			69.8362	7.46	2	2
	Sequence	# PSMs	# Proteins	# Protein Groups	Protein Group Accessions	Modifications	MH+ [Da]	A2	D2	G2	V2	Y2	AB2	IonScore A2	IonScore P2	IonScore S2	IonScore V2	IonScore Y2	Exp Value J2	Exp Value M2	Exp Value P2	Exp Value S2	D9	G9	J9	M9	AB9	IonScore A9	IonScore D9	IonScore G9	IonScore V9	IonScore Y9	IonScore AB9	Exp Value A9	Exp Value P9	Exp Value S9	Exp Value V9	Exp Value Y9	K2	N2	Q2	T2	IonScore H2	IonScore K2	IonScore N2	IonScore Q2	Exp Value E2	Exp Value H2	Exp Value K2
	AAGGYGGIIIR	1	1	1	Solyc07g052240.2.1		1047.6
	GSNGLTFTVDQGR	1	1	1	Solyc07g052240.2.1		1351.66
Solyc07g051850.2.1	Aspartic proteinase IPR001461 Peptidase A1	10.24	1	4	4	6	89.3765	10.24	4	4						0			62.0868	3.15	2	2						0																				0
	Sequence	# PSMs	# Proteins	# Protein Groups	Protein Group Accessions	Modifications	MH+ [Da]	A2	D2	G2	V2	Y2	AB2	IonScore A2	IonScore P2	IonScore S2	IonScore V2	IonScore Y2	Exp Value J2	Exp Value M2	Exp Value P2	Exp Value S2	D9	G9	J9	M9	AB9	IonScore A9	IonScore D9	IonScore G9	IonScore V9	IonScore Y9	IonScore AB9	Exp Value A9	Exp Value P9	Exp Value S9	Exp Value V9	Exp Value Y9	K2	N2	Q2	T2	IonScore H2	IonScore K2	IonScore N2	IonScore Q2	Exp Value E2	Exp Value H2	Exp Value K2
	ISDKAYSDDEVIR	4	1	1	Solyc04g073990.2.1		1510.74									42.34			0.000413456			0.000627203
	LLVPLVSSYR	8	1	1	Solyc04g073990.2.1		1146.69		High						37.52						0.00081425																				High		40.09			56.23	0.000744317	0.000450565
	QLEDEDEFVALLR	15	1	1	Solyc04g073990.2.1		1576.79			High					73.27				0.0022345		5.65173e-07																				High		103.43			85.19	5.86383e-07	5.12954e-10
	AYSDDEVIR	12	1	1	Solyc04g073990.2.1		1067.5		High	High					39.26	46.62			0.000145934		0.000705532	0.000127396																			High		46.61			43.04	0.000236805	0.00012769
	SNFVLVEIACTR	13	1	1	Solyc04g073990.2.1	C10(Carbamidomethyl)	1408.73		High	High	High					60.09	46.57		8.23095e-06			1.43006e-05																			High		92.65			43.78	0.000211964	7.08942e-09
	QTYAETFGEDLLK	9	1	1	Solyc04g073990.2.1		1514.74		High	High									0.00142271																								44.39				0.000514181	0.000352998
	YGGDEVDLR	1	1	1	Solyc04g073990.2.1		1023.47
	LVVVWTLDPAER	8	1	1	Solyc04g073990.2.1		1397.78				High						25.22		8.00556e-05																								49.52					7.92973e-05
	RGTEEDHLTR	1	1	1	Solyc04g073990.2.1		1213.59																																								0.00455231
	GTEEDHLTR	2	1	1	Solyc04g073990.2.1		1057.49																																		High					43.68	0.0048838
Solyc04g072240.2.1	Oxidoreductase family protein-binding domain	10.53	1	3	3	4	87.0718	7.2	2	2		0			91.2594	7.76	2	2		0				0																								0
	Sequence	# PSMs	# Proteins	# Protein Groups	Protein Group Accessions	Modifications	MH+ [Da]	A2	D2	G2	V2	Y2	AB2	IonScore A2	IonScore P2	IonScore S2	IonScore V2	IonScore Y2	Exp Value J2	Exp Value M2	Exp Value P2	Exp Value S2	D9	G9	J9	M9	AB9	IonScore A9	IonScore D9	IonScore G9	IonScore V9	IonScore Y9	IonScore AB9	Exp Value A9	Exp Value P9	Exp Value S9	Exp Value V9	Exp Value Y9	K2	N2	Q2	T2	IonScore H2	IonScore K2	IonScore N2	IonScore Q2	Exp Value E2	Exp Value H2	Exp Value K2
	SNSGVQVYSR	10	1	1	Solyc08g079970.1.1		1096.54	High		High				51.58		74.81						2.65947e-07																	High	High				32.08	40.89		6.71376e-05		0.0049865
	VDIDSPQGLDVK	12	1	1	Solyc08g079970.1.1		1285.67	High	High	High				46.11		40.18						0.000892243																	High	High				37.93	37.25		1.89445e-05		0.0014979
	IVLCEAGITR	6	1	1	Solyc08g079970.1.1	C4(Carbamidomethyl)	1131.62	High		High				43.94						2.30525e-05																			High					41.11					0.000968077
	VEPTTLVFSDVK	5	1	1	Solyc08g079970.1.1		1334.72		High	High																																					1.54927e-05
	QIAVILQR	5	1	1	Solyc08g079970.1.1		940.594			High										0.0134671																				High					34.13		0.000529996
Solyc08g079930.1.1	Subtilisin-like protease IPR015500 Peptidase S8, subtilisin-related	16.24	1	3	8	68	86.9379	5.1	3	3		0			252.105	9.13	5	6	204.096	9.26	4	4	199.965	8.99	4	5	157.621	8.19	4	4	337.621	8.99	4	8	205.783	6.85	4	5	95.1542	6.17	3	3	159.243	6.44	3	3		0
	Sequence	# PSMs	# Proteins	# Protein Groups	Protein Group Accessions	Modifications	MH+ [Da]	A2	D2	G2	V2	Y2	AB2	IonScore A2	IonScore P2	IonScore S2	IonScore V2	IonScore Y2	Exp Value J2	Exp Value M2	Exp Value P2	Exp Value S2	D9	G9	J9	M9	AB9	IonScore A9	IonScore D9	IonScore G9	IonScore V9	IonScore Y9	IonScore AB9	Exp Value A9	Exp Value P9	Exp Value S9	Exp Value V9	Exp Value Y9	K2	N2	Q2	T2	IonScore H2	IonScore K2	IonScore N2	IonScore Q2	Exp Value E2	Exp Value H2	Exp Value K2
	GVTMTALLAK	3	2	2	Solyc11g017250.1.1;Solyc05g009530.2.1		1004.58																																	High					47.11
	GVTMTALLAK	3	2	2	Solyc11g017250.1.1;Solyc05g009530.2.1	M4(Oxidation)	1020.57																																		High					32.42
	IIENPDSLTM	2	1	1	Solyc05g009530.2.1		1132.56
	NMVESLSVPTFR	1	1	1	Solyc05g009530.2.1	M2(Oxidation)	1395.7
	MLVNVTADHR	1	1	1	Solyc05g009530.2.1		1155.59
Solyc05g009220.2.1	Glutaminyl-tRNA synthetase IPR004514 Glutaminyl-tRNA synthetase, class Ic	4.3	1	3	3	10	86.2916	3.16	2	2		0			102.793	4.3	3	3	114.599	3.16	2	2		0
	Sequence	# PSMs	# Proteins	# Protein Groups	Protein Group Accessions	Modifications	MH+ [Da]	A2	D2	G2	V2	Y2	AB2	IonScore A2	IonScore P2	IonScore S2	IonScore V2	IonScore Y2	Exp Value J2	Exp Value M2	Exp Value P2	Exp Value S2	D9	G9	J9	M9	AB9	IonScore A9	IonScore D9	IonScore G9	IonScore V9	IonScore Y9	IonScore AB9	Exp Value A9	Exp Value P9	Exp Value S9	Exp Value V9	Exp Value Y9	K2	N2	Q2	T2	IonScore H2	IonScore K2	IonScore N2	IonScore Q2	Exp Value E2	Exp Value H2	Exp Value K2
	AAALALR	20	1	1	Solyc07g006790.2.1		685.435		High		High				39.54	41.91	35.54		0.000370135	0.000286655	0.000494721	0.000286655																	High	High	High	High	41.68	41.85	41.78	44.81	0.00537477	0.000302246	0.000290643
	LSVNDLVIK	16	1	1	Solyc07g006790.2.1		1000.6				High					44.14	26.67		0.000965933	8.73122e-06		0.00025827																	High	High	High	High	51.09	45.33	37.29	31.65	0.000914002	5.21284e-05	0.00019637
	GYIENPESMLL	19	1	1	Solyc07g006790.2.1		1265.61		High	High	High					48.66	49.08		0.000337261	5.41375e-06		0.000116404																	High	High			44.89	41.26	44		5.04622e-06	0.000304879	0.000639685
	GYIENPESMLL	22	1	1	Solyc07g006790.2.1	M9(Oxidation)	1281.61		High	High	High		High		36.73	54.07	27.07		0.00172776	9.86457e-05	0.00184722	3.44733e-05																		High	High	High	33.82		36.79	34.18	0.00326647	0.0036101
	SKLNALQEASGGK	10	1	1	Solyc07g006790.2.1		1302.7			High																														High			59.16		42.15		1.29186e-05	1.60774e-05
	ADTSLDYTDIPVAQIR	9	1	1	Solyc07g006790.2.1		1777.9			High						37.4				1.42999e-09		0.00255668																		High					59.67
	SKLNALQEASGGKK	3	1	1	Solyc07g006790.2.1		1430.8			High										0.00214048
	GLSSISEEVK	7	1	1	Solyc07g006790.2.1		1048.55			High										0.00440308
	KVPQCNSSWTNDYIR	1	1	1	Solyc07g006790.2.1	C5(Carbamidomethyl)	1867.88			High
	QFCAIINPPQSAILAVGSAEK	6	1	1	Solyc07g006790.2.1	C3(Carbamidomethyl)	2214.16
	QTIPHYYLTVDTCVDK	3	1	1	Solyc07g006790.2.1	C13(Carbamidomethyl)	1952.94													0.00363779
	VLPGSSEGEYK	3	1	1	Solyc07g006790.2.1		1165.57													0.010397																						High
	VIDGAIGAEWLK	5	1	1	Solyc07g006790.2.1		1271.7
	LNALQEASGGKK	5	1	1	Solyc07g006790.2.1		1215.67
	LNALQEASGGK	3	1	1	Solyc07g006790.2.1		1087.58				High						32.23
	KLSVNDLVIK	2	1	1	Solyc07g006790.2.1		1128.7
	VPQCNSSWTNDYIR	2	1	1	Solyc07g006790.2.1	C4(Carbamidomethyl)	1739.78
	FASMMSVTLSCDHR	4	1	1	Solyc07g006790.2.1	M4(Oxidation); M5(Oxidation); C11(Carbamidomethyl)	1673.71						High
	QFCAIINPPQSAILAVGSAEKR	1	1	1	Solyc07g006790.2.1	C3(Carbamidomethyl)	2370.26
	ADIEDYLASR	1	1	1	Solyc07g006790.2.1		1152.55
	FASMMSVTLSCDHR	1	1	1	Solyc07g006790.2.1	M4(Oxidation); C11(Carbamidomethyl)	1657.72
	GKEAPAAAPK	2	1	1	Solyc07g006790.2.1		939.525
Solyc07g006650.2.1	Xylose isomerase IPR013452 Xylose isomerase, bacterial type	6.28	1	2	2	3	85.65	6.28	2	3		0								0				0				0
	Sequence	# PSMs	# Proteins	# Protein Groups	Protein Group Accessions	Modifications	MH+ [Da]	A2	D2	G2	V2	Y2	AB2	IonScore A2	IonScore P2	IonScore S2	IonScore V2	IonScore Y2	Exp Value J2	Exp Value M2	Exp Value P2	Exp Value S2	D9	G9	J9	M9	AB9	IonScore A9	IonScore D9	IonScore G9	IonScore V9	IonScore Y9	IonScore AB9	Exp Value A9	Exp Value P9	Exp Value S9	Exp Value V9	Exp Value Y9	K2	N2	Q2	T2	IonScore H2	IonScore K2	IonScore N2	IonScore Q2	Exp Value E2	Exp Value H2	Exp Value K2
	LATAGAQATNLK	1	1	1	Solyc02g083630.2.1		1158.65
	ELGGIDIEFVPGR	1	1	1	Solyc02g083630.2.1		1401.74
Solyc02g083590.2.1	Dehydroquinate synthase IPR016037 3-dehydroquinate synthase AroB, subgroup	27.15	1	11	11	50	85.4059	5.88	2	2					144.468	9.28	4	4	307.785	21.04	7	9	390.145	22.17	10	14	221.695	16.06	6	7	199.831	12.67	5	5	104.946	8.14	3	3		0
	Sequence	# PSMs	# Proteins	# Protein Groups	Protein Group Accessions	Modifications	MH+ [Da]	A2	D2	G2	V2	Y2	AB2	IonScore A2	IonScore P2	IonScore S2	IonScore V2	IonScore Y2	Exp Value J2	Exp Value M2	Exp Value P2	Exp Value S2	D9	G9	J9	M9	AB9	IonScore A9	IonScore D9	IonScore G9	IonScore V9	IonScore Y9	IonScore AB9	Exp Value A9	Exp Value P9	Exp Value S9	Exp Value V9	Exp Value Y9	K2	N2	Q2	T2	IonScore H2	IonScore K2	IonScore N2	IonScore Q2	Exp Value E2	Exp Value H2	Exp Value K2
	GCEVIVSGK	17	3	2	Solyc08g061960.2.1;Solyc07g041310.2.1	C2(Carbamidomethyl)	948.482	High	High	High				44.75					0.003836	0.00457801																			High	High			46.5	38.24	31.57		0.000161615	0.000298869	0.00200208
	ELAEDGYSGVEVR	21	3	2	Solyc08g061960.2.1;Solyc07g041310.2.1		1423.67	High	High	High				39.24					2.61138e-06	2.09795e-06																			High	High	High		61.72	54.86	55.16	54		5.24922e-06	2.62903e-05
	GLCAIAQAESLR	4	3	2	Solyc08g061960.2.1;Solyc07g041310.2.1	C3(Carbamidomethyl)	1288.67																																	High					38
	LLGGLAVR	6	3	2	Solyc07g041310.2.1;Solyc08g061960.2.1		798.52			High																														High	High		31.77		26.96	24.92		0.00149686
	DGYMISSGQPVK	2	3	2	Solyc08g061960.2.1;Solyc07g041310.2.1	M4(Oxidation)	1297.61																																	High					29.87
	ENTVELYAEK	9	2	1	Solyc08g061960.2.1		1195.59		High											0.0157153																											0.000277353
	DGYMISSGQPVK	2	3	2	Solyc07g041310.2.1;Solyc08g061960.2.1		1281.62																																				59.32				0.00407181	1.25136e-05
	IMLDWDPK	3	3	2	Solyc07g041310.2.1;Solyc08g061960.2.1		1017.51			High																																	37.01					0.00150296
	ELTSVVQK	1	3	2	Solyc07g041310.2.1;Solyc08g061960.2.1		903.514												0.00618443
Solyc08g041870.2.1	Aspartate aminotransferase IPR000796 Aspartate_other aminotransferase	31.17	1	16	16	88	85.309	7.79	3	3		0			348.797	20.13	7	10	310.399	13.2	5	8	148.796	15.37	6	6	216.458	10.82	4	6	87.422	7.79	3	3	146.051	10.39	4	4		0				0
	Sequence	# PSMs	# Proteins	# Protein Groups	Protein Group Accessions	Modifications	MH+ [Da]	A2	D2	G2	V2	Y2	AB2	IonScore A2	IonScore P2	IonScore S2	IonScore V2	IonScore Y2	Exp Value J2	Exp Value M2	Exp Value P2	Exp Value S2	D9	G9	J9	M9	AB9	IonScore A9	IonScore D9	IonScore G9	IonScore V9	IonScore Y9	IonScore AB9	Exp Value A9	Exp Value P9	Exp Value S9	Exp Value V9	Exp Value Y9	K2	N2	Q2	T2	IonScore H2	IonScore K2	IonScore N2	IonScore Q2	Exp Value E2	Exp Value H2	Exp Value K2
	GYDPEVIDIR	5	2	1	Solyc04g008590.2.1		1176.59	High	High					42.8																																	0.000274729
	IPVVIR	5	2	1	Solyc04g008590.2.1		696.477	High	High	High				18.3																																	0.00718357
	VLIVEECMR	3	2	1	Solyc04g008590.2.1	C7(Carbamidomethyl); M8(Oxidation)	1164.57			High
	YHVMQAAK	2	2	1	Solyc04g008590.2.1		947.476			High																																					0.000985943
	VLIVEECMR	2	2	1	Solyc04g008590.2.1	C7(Carbamidomethyl)	1148.58			High																																					0.00129934
Solyc04g008460.2.1	Ribosomal protein L15 IPR000439 Ribosomal protein L15e	41.67	3	8	8	67	82.9559	10.29	2	2		0			194.86	33.82	6	7	85.9388	10.29	2	2	160.191	20.59	4	4		0			172.944	20.1	4	5	96.37	12.25	2	2	149.484	23.53	4	4	128.188	18.63	4	4		0
	Sequence	# PSMs	# Proteins	# Protein Groups	Protein Group Accessions	Modifications	MH+ [Da]	A2	D2	G2	V2	Y2	AB2	IonScore A2	IonScore P2	IonScore S2	IonScore V2	IonScore Y2	Exp Value J2	Exp Value M2	Exp Value P2	Exp Value S2	D9	G9	J9	M9	AB9	IonScore A9	IonScore D9	IonScore G9	IonScore V9	IonScore Y9	IonScore AB9	Exp Value A9	Exp Value P9	Exp Value S9	Exp Value V9	Exp Value Y9	K2	N2	Q2	T2	IonScore H2	IonScore K2	IonScore N2	IonScore Q2	Exp Value E2	Exp Value H2	Exp Value K2
	EIQATAK	2	1	1	Solyc01g066480.2.1		760.42																																								0.00345815
	VDGELR	1	1	1	Solyc01g066480.2.1		688.363																																								0.00364171
	DVPEATAMEYVGGYALGLDMTAR	7	1	1	Solyc01g066480.2.1	M8(Oxidation)	2446.13			High						32.85						0.0027237
	ARDVPEATAMEYVGGYALGLDMTAR	2	1	1	Solyc01g066480.2.1	M10(Oxidation); M22(Oxidation)	2689.26			High						31.87						0.00386827
	DMIFK	1	1	1	Solyc01g066480.2.1	M2(Oxidation)	669.328			High
	DVPEATAMEYVGGYALGLDMTAR	5	1	1	Solyc01g066480.2.1	M8(Oxidation); M20(Oxidation)	2462.13									42.87						0.000296939
	SAGLPWTVAK	3	1	1	Solyc01g066480.2.1		1029.57									32.96						0.00599402
	NYAAHAK	1	1	1	Solyc01g066480.2.1		774.389
	IIAVGR	1	1	1	Solyc01g066480.2.1		628.414
Solyc01g059980.2.1	Beta-glucanase IPR000490 Glycoside hydrolase, family 17	38.06	1	7	7	38	82.89	8.06	2	2		0			143.73	14.44	4	5	74.1753	7.78	2	2					124.667	7.78	2	3		0			388.928	34.44	6	10		0								0
	Sequence	# PSMs	# Proteins	# Protein Groups	Protein Group Accessions	Modifications	MH+ [Da]	A2	D2	G2	V2	Y2	AB2	IonScore A2	IonScore P2	IonScore S2	IonScore V2	IonScore Y2	Exp Value J2	Exp Value M2	Exp Value P2	Exp Value S2	D9	G9	J9	M9	AB9	IonScore A9	IonScore D9	IonScore G9	IonScore V9	IonScore Y9	IonScore AB9	Exp Value A9	Exp Value P9	Exp Value S9	Exp Value V9	Exp Value Y9	K2	N2	Q2	T2	IonScore H2	IonScore K2	IonScore N2	IonScore Q2	Exp Value E2	Exp Value H2	Exp Value K2
	ITQLTDNVYVCR	29	1	1	Solyc07g016200.2.1	C11(Carbamidomethyl)	1481.74	High	High	High	High			67.64	75.96	37.15	47.51		1.84039e-05		3.16891e-07	0.00254433																			High	High	51.57			76.2	7.22177e-06	9.19547e-05
	LVVTAVSLAIAR	32	1	1	Solyc07g016200.2.1		1212.77	High		High	High			67.14	63.2	50.21	55.29		1.9914e-06		1.34016e-06	2.66783e-05																			High	High	91.58			62.28	2.28624e-06	2.08507e-09
	AMLQTGMIVGGWDK	8	1	1	Solyc07g016200.2.1	M2(Oxidation); M7(Oxidation)	1538.74	High			High			62.82			52.28																								High		67.46			32.69		1.69602e-06
	DGASGGVVR	19	1	1	Solyc07g016200.2.1		817.416	High			High	High		52.73		50.21	58.48	39.06				9.0992e-05																			High	High	40.9			29.84		0.000776253
	VAASLIR	21	1	1	Solyc07g016200.2.1		729.462	High	High	High	High	High		42.39	37.72	43	40.45	44.6	0.000612478		0.00213841	0.000646532																			High	High	56.65			33.36	0.000109167	2.73584e-05
	TSTGMYVANR	18	1	1	Solyc07g016200.2.1	M5(Oxidation)	1115.52	High	High	High	High			29.67	32.25	39.66	45.51				0.00351441	0.000643453																			High	High	48.76			43.39	8.32754e-06	7.05141e-05
	EGMSHEEAEK	5	1	1	Solyc07g016200.2.1		1146.47	High						22.09	22.54						0.0102835																				High		21.44			20.54		0.0147372
	TSTGMYVANR	20	1	1	Solyc07g016200.2.1		1099.52			High	High	High			49.74	59.2	51.49	38.76	0.00847935		5.83933e-05	5.28996e-06																			High		60.97			49.1	4.1923e-05	4.67903e-06
	AMLQTGMIVGGWDK	12	1	1	Solyc07g016200.2.1	M2(Oxidation)	1522.74				High				39.47		42.59				0.0011185																				High		36.44			57.01	3.78996e-08	0.00219042
	SGSAADSQVVSDYVR	17	1	1	Solyc07g016200.2.1		1540.73				High				72.4		48.25				4.08562e-07																				High	High				64.96
	AMLQTGMIVGGWDK	7	1	1	Solyc07g016200.2.1		1506.75								66.58						2.60446e-06																				High	High	75.3			46.98		3.57096e-07
	ASDKITQLTDNVYVCR	9	1	1	Solyc07g016200.2.1	C15(Carbamidomethyl)	1882.94				High						30.27																								High	High	76.36			54.39		2.92476e-07
	AMLQTGMIVGGWDKYEGGK	2	1	1	Solyc07g016200.2.1	M2(Oxidation); M7(Oxidation)	2072.98
	TITINKDGVK	3	1	1	Solyc07g016200.2.1		1088.63																																			High
	YFLHQHTIQLGQPATVK	1	1	1	Solyc07g016200.2.1		1981.07																																				38.4					0.00121417
	QISYNNK	1	1	1	Solyc07g016200.2.1		866.436																																			High
Solyc07g014700.2.1	Dolichyl-diphosphooligosaccharide--protein glycosyltransferase subunit 2 IPR008814 Ribophorin II	5.23	1	3	3	5	82.7312	5.23	3	3						0								0			86.8135	3.85	2	2
	Sequence	# PSMs	# Proteins	# Protein Groups	Protein Group Accessions	Modifications	MH+ [Da]	A2	D2	G2	V2	Y2	AB2	IonScore A2	IonScore P2	IonScore S2	IonScore V2	IonScore Y2	Exp Value J2	Exp Value M2	Exp Value P2	Exp Value S2	D9	G9	J9	M9	AB9	IonScore A9	IonScore D9	IonScore G9	IonScore V9	IonScore Y9	IonScore AB9	Exp Value A9	Exp Value P9	Exp Value S9	Exp Value V9	Exp Value Y9	K2	N2	Q2	T2	IonScore H2	IonScore K2	IonScore N2	IonScore Q2	Exp Value E2	Exp Value H2	Exp Value K2
	VIGSGTNLDSSR	8	2	2	Solyc08g078850.2.1;Solyc08g007420.2.1		1205.61		High		High					58.98	48.18					1.50504e-05																					54.93					3.66357e-05
	NSAETILEVQNQLGI	1	1	1	Solyc08g007420.2.1		1628.85		High
	LNLLQR	6	2	2	Solyc08g078850.2.1;Solyc08g007420.2.1		756.472		High							36.66						0.00113282																					49.2					6.31189e-05
	QVVQSAYEVINLK	1	1	1	Solyc08g007420.2.1		1490.83
Solyc08g006040.2.1	40S ribosomal protein S6 IPR014401 Ribosomal protein S6, eukaryotic	34.54	2	2	7	48	82.4179	15.66	3	3		0				0				0			155.115	20.48	4	4		0				0			170.275	24.1	4	5		0				0				0
	Sequence	# PSMs	# Proteins	# Protein Groups	Protein Group Accessions	Modifications	MH+ [Da]	A2	D2	G2	V2	Y2	AB2	IonScore A2	IonScore P2	IonScore S2	IonScore V2	IonScore Y2	Exp Value J2	Exp Value M2	Exp Value P2	Exp Value S2	D9	G9	J9	M9	AB9	IonScore A9	IonScore D9	IonScore G9	IonScore V9	IonScore Y9	IonScore AB9	Exp Value A9	Exp Value P9	Exp Value S9	Exp Value V9	Exp Value Y9	K2	N2	Q2	T2	IonScore H2	IonScore K2	IonScore N2	IonScore Q2	Exp Value E2	Exp Value H2	Exp Value K2
	NTCPVGIATQDPILR	4	1	1	Solyc03g083440.2.1	C3(Carbamidomethyl)	1654.86			High																																					1.93297e-05
	LLETNNFPEFTGR	2	1	1	Solyc03g083440.2.1		1537.77																																								3.63031e-05
	LVSEAGVGVIASGVVK	7	1	1	Solyc03g083440.2.1		1484.87												4.48847e-06	0.000604544																			High	High				60.34	74.84				5.36325e-06
	VEEEEDIMTLK	2	1	1	Solyc03g083440.2.1		1335.63
	EVLADFDNLLPR	3	1	1	Solyc03g083440.2.1		1401.74			High																																					0.0022148
	VLDITYSR	2	1	1	Solyc03g083440.2.1		966.526																																				33.55					0.00454818
	VALIVESAEPR	2	1	1	Solyc03g083440.2.1		1183.67													9.00093e-06																							59.97					7.50164e-06
	TVADAIEMLVR	1	1	1	Solyc03g083440.2.1		1217.66																																				40.16					0.00147466
	VIGDIAVTR	2	1	1	Solyc03g083440.2.1		943.557												0.0077711																								40.1					0.000859969
	EYYFADLGNER	2	1	1	Solyc03g083440.2.1		1376.61												0.000392974																								31.88					0.00191347
	LQEAAQSNSVAAYK	3	1	1	Solyc03g083440.2.1		1479.74													0.000111998																			High	High				33.7	71.35				0.00548155
	VPLEEVEPASEIVK	1	1	1	Solyc03g083440.2.1		1538.83													0.00710078
	VEGATFEALAK	1	1	1	Solyc03g083440.2.1		1135.6																																	High					43.92
Solyc03g082940.2.1	Importin subunit beta IPR011989 Armadillo-like helical	4.19	1	3	3	4	82.0959	3.25	2	2		0				0								0
	Sequence	# PSMs	# Proteins	# Protein Groups	Protein Group Accessions	Modifications	MH+ [Da]	A2	D2	G2	V2	Y2	AB2	IonScore A2	IonScore P2	IonScore S2	IonScore V2	IonScore Y2	Exp Value J2	Exp Value M2	Exp Value P2	Exp Value S2	D9	G9	J9	M9	AB9	IonScore A9	IonScore D9	IonScore G9	IonScore V9	IonScore Y9	IonScore AB9	Exp Value A9	Exp Value P9	Exp Value S9	Exp Value V9	Exp Value Y9	K2	N2	Q2	T2	IonScore H2	IonScore K2	IonScore N2	IonScore Q2	Exp Value E2	Exp Value H2	Exp Value K2
	FGVTEFVNPK	26	1	1	Solyc06g059740.2.1		1137.59	High	High	High	High			51.92	63.24	54.03	60.14		3.00294e-07		5.24037e-06	4.3688e-05																	High	High	High	High	70.65	68.4	57.15	62.88	2.10159e-07	9.16958e-07	1.53939e-06
	FITHTLPFAEINK	19	1	1	Solyc06g059740.2.1		1530.83	High	High	High				39.18		35.38			0.00101433			0.00312913																			High		69.91			46.88	1.27697e-05	1.22002e-06
	DYSKPVQEVIAEMTDGGVDR	12	1	1	Solyc06g059740.2.1	M13(Oxidation)	2225.05	High	High	High	High			38.84			39.64																									High	43.07				0.00254574	0.000379744
	SEESNMCSLLR	14	1	1	Solyc06g059740.2.1	C7(Carbamidomethyl)	1325.59	High	High	High				34.48		27.83						0.00692228																	High				45.81	29.02				0.000115466	0.00451131
	INPLAPLDK	1	1	1	Solyc06g059740.2.1		980.574	High						26.79
	SEESNMCSLLR	17	1	1	Solyc06g059740.2.1	M6(Oxidation); C7(Carbamidomethyl)	1341.58	High	High	High				25.72	42.83	37.29			0.000378419		0.000138117	0.000494591																					35.23				3.86343e-05	0.000794778
	KFGVTEFVNPK	11	1	1	Solyc06g059740.2.1		1265.69		High	High																															High		54.03			34.38	0.00494096	3.65714e-05
	DYSKPVQEVIAEMTDGGVDR	5	1	1	Solyc06g059740.2.1		2209.05			High																																	56.12					2.35791e-05
	GSSVAIFGLGAVGLAAAEGAR	20	1	1	Solyc06g059740.2.1		1874.02		High	High	High				75.77	46.01	39.22		0.00170261		2.63526e-07	0.000263141																		High	High		112.17		31.4	106.03		6.27972e-11
	GTFFGNYKPR	5	1	1	Solyc06g059740.2.1		1186.6			High																																	49.18				0.000403165	0.000106288
	GVMLNDGK	4	1	1	Solyc06g059740.2.1	M3(Oxidation)	849.413		High						33.98						0.00405944																		High					30.48					0.00908795
	IIGVDLNASR	11	1	1	Solyc06g059740.2.1		1057.6			High																																	45.26				0.000136056	0.00024126
	AAVAWEAGKPLVMEEVDVAPPQK	1	1	1	Solyc06g059740.2.1	M13(Oxidation)	2451.27																																								0.000984743
	THPLNFLNER	2	1	1	Solyc06g059740.2.1		1240.64																																				31.51				0.00113312	0.00671002
	VCVLSCGISTGLGASLNVAKPTK	3	1	1	Solyc06g059740.2.1	C2(Carbamidomethyl); C6(Carbamidomethyl)	2332.24																																								0.00163117
	SDIPCVVEK	1	1	1	Solyc06g059740.2.1	C5(Carbamidomethyl)	1046.52
	YMNKELELEK	1	1	1	Solyc06g059740.2.1		1296.65			High
	AFDLMLK	4	1	1	Solyc06g059740.2.1		837.454				High						32.61		0.00871303
Solyc06g054250.2.1	5_apos-nucleotidase surE IPR002828 Survival protein SurE-like phosphatase_nucleotidase	45.18	1	8	8	50	81.681	9.3	2	2					108.118	22.92	4	4		0			64.4267	10.63	2	2	119.604	25.58	4	4		0			153.638	23.26	4	5		0				0
	Sequence	# PSMs	# Proteins	# Protein Groups	Protein Group Accessions	Modifications	MH+ [Da]	A2	D2	G2	V2	Y2	AB2	IonScore A2	IonScore P2	IonScore S2	IonScore V2	IonScore Y2	Exp Value J2	Exp Value M2	Exp Value P2	Exp Value S2	D9	G9	J9	M9	AB9	IonScore A9	IonScore D9	IonScore G9	IonScore V9	IonScore Y9	IonScore AB9	Exp Value A9	Exp Value P9	Exp Value S9	Exp Value V9	Exp Value Y9	K2	N2	Q2	T2	IonScore H2	IonScore K2	IonScore N2	IonScore Q2	Exp Value E2	Exp Value H2	Exp Value K2
	LAAFAQNYANQR	1	1	1	Solyc01g106620.2.1		1366.69																																	High					48.63
	MQHSGGPYGENLAAAFPQLNAAGAVK	1	1	1	Solyc01g106620.2.1		2599.28																																	High					29.66
Solyc01g106210.2.1	Chaperone DnaK IPR012725 Chaperone DnaK	15.27	2	9	9	15	81.0431	4.7	3	3						0			159.598	7.34	4	4		0				0				0				0
	Sequence	# PSMs	# Proteins	# Protein Groups	Protein Group Accessions	Modifications	MH+ [Da]	A2	D2	G2	V2	Y2	AB2	IonScore A2	IonScore P2	IonScore S2	IonScore V2	IonScore Y2	Exp Value J2	Exp Value M2	Exp Value P2	Exp Value S2	D9	G9	J9	M9	AB9	IonScore A9	IonScore D9	IonScore G9	IonScore V9	IonScore Y9	IonScore AB9	Exp Value A9	Exp Value P9	Exp Value S9	Exp Value V9	Exp Value Y9	K2	N2	Q2	T2	IonScore H2	IonScore K2	IonScore N2	IonScore Q2	Exp Value E2	Exp Value H2	Exp Value K2
	CEEICLSGGLVR	15	2	2	Solyc12g098330.1.1;Solyc05g053670.2.1	C1(Carbamidomethyl); C5(Carbamidomethyl)	1392.66				High				45.3	36.13	44.62				0.000218389	0.00196244																			High	High	64.78			48.01		2.62801e-06
	VSGSGISAR	12	2	2	Solyc05g053670.2.1;Solyc12g098330.1.1		833.448				High				55.19	37.42	36.49		0.000184943		5.32737e-05	0.00316985																			High	High				54.97
	LGPQLAVIAPIKY	6	1	1	Solyc12g098330.1.1		1382.85								54.88				1.45727e-05		8.12718e-06																						40.53					0.000243407
	LGPQLAVIAPIK	2	1	1	Solyc12g098330.1.1		1219.78								39.25						0.000219352
	RGAAALAR	4	2	2	Solyc05g053670.2.1;Solyc12g098330.1.1		785.474				High				27.6		25.41				0.00764632																				High					36.55
	VYEGVPPPYDK	5	2	2	Solyc05g053670.2.1;Solyc12g098330.1.1		1263.63				High						33.25																								High	High				34.09
	AQVAYER	1	2	2	Solyc05g053670.2.1;Solyc12g098330.1.1		836.426				High						27.36
	GAAALAR	2	2	2	Solyc05g053670.2.1;Solyc12g098330.1.1		629.373				High						25.34
	LSSEVGWNHYDTIK	1	2	2	Solyc05g053670.2.1;Solyc12g098330.1.1		1648.8
Solyc12g098150.1.1	Voltage-gated potassium channel beta subunit IPR005399 Potassium channel, voltage-dependent, beta subunit, KCNAB-related	27.58	1	9	9	86	80.1831	6.36	2	3		0			136.602	8.18	4	5		0			202.632	20	6	8	153.341	11.52	5	6	110.563	8.79	3	4	139.784	11.82	3	5		0				0
	Sequence	# PSMs	# Proteins	# Protein Groups	Protein Group Accessions	Modifications	MH+ [Da]	A2	D2	G2	V2	Y2	AB2	IonScore A2	IonScore P2	IonScore S2	IonScore V2	IonScore Y2	Exp Value J2	Exp Value M2	Exp Value P2	Exp Value S2	D9	G9	J9	M9	AB9	IonScore A9	IonScore D9	IonScore G9	IonScore V9	IonScore Y9	IonScore AB9	Exp Value A9	Exp Value P9	Exp Value S9	Exp Value V9	Exp Value Y9	K2	N2	Q2	T2	IonScore H2	IonScore K2	IonScore N2	IonScore Q2	Exp Value E2	Exp Value H2	Exp Value K2
	TAEDCVIEIAAAVK	3	1	1	Solyc04g051200.1.1	C5(Carbamidomethyl)	1489.76																																	High					73.54
	YVDAVLTVPAR	2	1	1	Solyc04g051200.1.1		1203.67																																	High					42.42
	ELVGPALLPSFK	1	1	1	Solyc04g051200.1.1		1270.74																																	High					30.08
Solyc04g049630.2.1	Peptidase S9 prolyl oligopeptidase active site domain protein IPR001375 Peptidase S9, prolyl oligopeptidase active site region	3.6	1	2	2	2	78.99	3.6	2	2
	Sequence	# PSMs	# Proteins	# Protein Groups	Protein Group Accessions	Modifications	MH+ [Da]	A2	D2	G2	V2	Y2	AB2	IonScore A2	IonScore P2	IonScore S2	IonScore V2	IonScore Y2	Exp Value J2	Exp Value M2	Exp Value P2	Exp Value S2	D9	G9	J9	M9	AB9	IonScore A9	IonScore D9	IonScore G9	IonScore V9	IonScore Y9	IonScore AB9	Exp Value A9	Exp Value P9	Exp Value S9	Exp Value V9	Exp Value Y9	K2	N2	Q2	T2	IonScore H2	IonScore K2	IonScore N2	IonScore Q2	Exp Value E2	Exp Value H2	Exp Value K2
	GSLGFGEEAVQSLPGK	1	1	1	Solyc03g005340.2.1		1575.8																																				37.87					0.00191067
	TPTLFLLGAK	1	1	1	Solyc03g005340.2.1		1060.64																																				36.25					0.00135168
Solyc02g093830.2.1	Glucose-6-phosphate 1-dehydrogenase IPR001282 Glucose-6-phosphate dehydrogenase	16.63	1	8	8	33	78.89	4.11	2	2					128.049	6.26	3	3	176.075	11.15	5	5	182.781	11.15	5	5	160.462	9.59	4	5	180.612	11.35	5	5	90.4072	5.28	2	2	69.8376	5.68	3	3		0
	Sequence	# PSMs	# Proteins	# Protein Groups	Protein Group Accessions	Modifications	MH+ [Da]	A2	D2	G2	V2	Y2	AB2	IonScore A2	IonScore P2	IonScore S2	IonScore V2	IonScore Y2	Exp Value J2	Exp Value M2	Exp Value P2	Exp Value S2	D9	G9	J9	M9	AB9	IonScore A9	IonScore D9	IonScore G9	IonScore V9	IonScore Y9	IonScore AB9	Exp Value A9	Exp Value P9	Exp Value S9	Exp Value V9	Exp Value Y9	K2	N2	Q2	T2	IonScore H2	IonScore K2	IonScore N2	IonScore Q2	Exp Value E2	Exp Value H2	Exp Value K2
	GNVDVTNLPR	9	1	1	Solyc10g050890.1.1		1084.57		High	High									0.000401618																								54.26				2.06925e-05	2.86854e-05
	LFTENGIEDLAK	2	1	1	Solyc10g050890.1.1		1349.7																																								0.000498659
	LADEYGSGELR	4	1	1	Solyc10g050890.1.1		1209.58		High	High																																					9.76447e-06
	ESSEDLVLK	1	1	1	Solyc10g050890.1.1		1019.53
	LVSVTQPVR	6	1	1	Solyc10g050890.1.1		998.599		High	High									0.00172303																												0.00308527
	VQADDMDELAR	8	1	1	Solyc10g050890.1.1		1262.57		High	High									8.90203e-05																								32.74				3.05133e-05	0.00202201
	VQADDMDELAR	5	1	1	Solyc10g050890.1.1	M6(Oxidation)	1278.56		High	High																																					4.23492e-07
	GVVLPDVPEILK	2	1	1	Solyc10g050890.1.1		1278.77																																								0.00620517
	ITEEVQR	3	1	1	Solyc10g050890.1.1		874.463		High
	LDRESSEDLVLK	1	1	1	Solyc10g050890.1.1		1403.74																																								0.0042323
	LTVEQNIIIPNIENSK	2	1	1	Solyc10g050890.1.1		1825.01			High																																					0.00531701
Solyc10g050840.1.1	Peptidase S9 prolyl oligopeptidase active site domain protein IPR001375 Peptidase S9, prolyl oligopeptidase active site region	5.26	1	3	3	4	77.92	3.91	2	2	56.08	3.31	2	2										0								0
	Sequence	# PSMs	# Proteins	# Protein Groups	Protein Group Accessions	Modifications	MH+ [Da]	A2	D2	G2	V2	Y2	AB2	IonScore A2	IonScore P2	IonScore S2	IonScore V2	IonScore Y2	Exp Value J2	Exp Value M2	Exp Value P2	Exp Value S2	D9	G9	J9	M9	AB9	IonScore A9	IonScore D9	IonScore G9	IonScore V9	IonScore Y9	IonScore AB9	Exp Value A9	Exp Value P9	Exp Value S9	Exp Value V9	Exp Value Y9	K2	N2	Q2	T2	IonScore H2	IonScore K2	IonScore N2	IonScore Q2	Exp Value E2	Exp Value H2	Exp Value K2
	LYDSEEELATALAK	6	1	1	Solyc03g082580.2.1		1552.78		High		High				40.18		58.42				0.00113689																				High	High				66.33
	DAFTVVVSGGSLIK	7	1	1	Solyc03g082580.2.1		1392.78		High		High				31.87		40.43				0.00607871																				High	High				54.07
Solyc03g080150.2.1	Peroxidase 1 IPR002016 Haem peroxidase, plant_fungal_bacterial	16	1	3	3	15	77.66	9.85	2	2		0			133.955	16	3	4	84.2588	9.85	2	2	188.475	16	3	5					79.6977	9.85	2	2						0
	Sequence	# PSMs	# Proteins	# Protein Groups	Protein Group Accessions	Modifications	MH+ [Da]	A2	D2	G2	V2	Y2	AB2	IonScore A2	IonScore P2	IonScore S2	IonScore V2	IonScore Y2	Exp Value J2	Exp Value M2	Exp Value P2	Exp Value S2	D9	G9	J9	M9	AB9	IonScore A9	IonScore D9	IonScore G9	IonScore V9	IonScore Y9	IonScore AB9	Exp Value A9	Exp Value P9	Exp Value S9	Exp Value V9	Exp Value Y9	K2	N2	Q2	T2	IonScore H2	IonScore K2	IonScore N2	IonScore Q2	Exp Value E2	Exp Value H2	Exp Value K2
	IPFGEVWGGNPAR	6	1	1	Solyc02g085040.2.1		1399.72									47.55						0.000165245
	GDVNSVSIGAGTNVQDNSLIHVAK	5	1	1	Solyc02g085040.2.1		2395.22									38.09						0.00156791
Solyc02g084920.2.1	Proteasome subunit beta type IPR001353 Proteasome, subunit alpha_beta	71.3	1	12	12	155	76.36	9.87	2	2	78.9326	10.31	2	2	409.113	42.6	8	10		0			194.794	20.63	4	5	232.799	16.59	3	5		0			241.913	25.11	4	6					137.673	16.59	3	4
	Sequence	# PSMs	# Proteins	# Protein Groups	Protein Group Accessions	Modifications	MH+ [Da]	A2	D2	G2	V2	Y2	AB2	IonScore A2	IonScore P2	IonScore S2	IonScore V2	IonScore Y2	Exp Value J2	Exp Value M2	Exp Value P2	Exp Value S2	D9	G9	J9	M9	AB9	IonScore A9	IonScore D9	IonScore G9	IonScore V9	IonScore Y9	IonScore AB9	Exp Value A9	Exp Value P9	Exp Value S9	Exp Value V9	Exp Value Y9	K2	N2	Q2	T2	IonScore H2	IonScore K2	IonScore N2	IonScore Q2	Exp Value E2	Exp Value H2	Exp Value K2
	LMFDTANSR	1	1	1	Solyc12g087940.1.1	M2(Oxidation)	1070.49																																	High					40.18
	LGTVGQPK	3	1	1	Solyc12g087940.1.1		799.467																																	High					33.05
	LMFDTANSR	2	1	1	Solyc12g087940.1.1		1054.5
Solyc12g056800.1.1	Oxidoreductase family protein-binding domain	14.44	1	4	4	13	76.18	7.78	2	2					158.789	11.11	3	5	76.9688	6.67	2	2		0			89.317	6.67	2	2	73.5677	6.67	2	2		0
	Sequence	# PSMs	# Proteins	# Protein Groups	Protein Group Accessions	Modifications	MH+ [Da]	A2	D2	G2	V2	Y2	AB2	IonScore A2	IonScore P2	IonScore S2	IonScore V2	IonScore Y2	Exp Value J2	Exp Value M2	Exp Value P2	Exp Value S2	D9	G9	J9	M9	AB9	IonScore A9	IonScore D9	IonScore G9	IonScore V9	IonScore Y9	IonScore AB9	Exp Value A9	Exp Value P9	Exp Value S9	Exp Value V9	Exp Value Y9	K2	N2	Q2	T2	IonScore H2	IonScore K2	IonScore N2	IonScore Q2	Exp Value E2	Exp Value H2	Exp Value K2
	LWDLQAGTTAR	15	3	2	Solyc03g119040.2.1;Solyc06g069010.2.1		1231.64	High	High	High				50.88					0.00466841	0.000530645																			High	High				64.03	49.61		0.000311405		4.60602e-06
	QESEMFGTAATDSK	3	1	1	Solyc06g069010.2.1		1501.65		High																																		61.73				0.00105541	1.41e-06
	AHTDWVTAIATPIDNSDMIVTSSR	6	3	2	Solyc06g069010.2.1;Solyc03g119040.2.1	M18(Oxidation)	2617.26		High	High
	DGVILLWDLAEGK	12	3	2	Solyc03g119040.2.1;Solyc06g069010.2.1		1428.78		High	High										0.00359211																				High			50.43		35.4		9.64331e-06	8.87618e-05
	FSPNNLQPTIVSGSWDR	6	2	1	Solyc06g069010.2.1		1917.95		High	High																																	33.68					0.00492831
	DGSQYGVPR	5	1	1	Solyc06g069010.2.1		978.464		High																																						0.00380326
	LWNTLGECK	10	3	2	Solyc03g119040.2.1;Solyc06g069010.2.1	C8(Carbamidomethyl)	1120.55		High	High										0.011095																			High				38.93	37.52				0.00109387	0.00161965
	VDLKQESEMFGTAATDSK	1	1	1	Solyc06g069010.2.1		1956.92																																								0.00454838
	YWLCAATESSIK	4	3	2	Solyc03g119040.2.1;Solyc06g069010.2.1	C4(Carbamidomethyl)	1428.68			High																																	52.89					3.70111e-05
	QIVSASR	1	3	2	Solyc03g119040.2.1;Solyc06g069010.2.1		760.431
	DVLSVAFSVDNR	7	3	2	Solyc03g119040.2.1;Solyc06g069010.2.1		1321.68			High
	YTIQEQDSHSDWVSCVR	3	1	1	Solyc06g069010.2.1	C15(Carbamidomethyl)	2109.93			High																																	41.96					0.000210143
	SIIVWSLTK	1	3	2	Solyc03g119040.2.1;Solyc06g069010.2.1		1046.62			High
	STLAGHSGYVNTVAVSPDGSLCASGGK	4	2	2	Solyc03g119040.2.1;Solyc06g069010.2.1	C22(Carbamidomethyl)	2592.24																																				44.97					0.000275433
	AHTDWVTAIATPIDNSDMIVTSSR	1	3	2	Solyc03g119040.2.1;Solyc06g069010.2.1		2601.27
Solyc06g068860.2.1	Alpha-mannosidase IPR011682 Glycosyl hydrolases 38, C-terminal	11.77	1	9	9	31	75.71	2.53	2	2					127.746	3.7	3	3		0			109.091	3.7	3	3	82.387	2.63	2	2	66.2977	2.14	2	2		0			53.8462	2.14	2	2					65.6895	2.53	2
	Sequence	# PSMs	# Proteins	# Protein Groups	Protein Group Accessions	Modifications	MH+ [Da]	A2	D2	G2	V2	Y2	AB2	IonScore A2	IonScore P2	IonScore S2	IonScore V2	IonScore Y2	Exp Value J2	Exp Value M2	Exp Value P2	Exp Value S2	D9	G9	J9	M9	AB9	IonScore A9	IonScore D9	IonScore G9	IonScore V9	IonScore Y9	IonScore AB9	Exp Value A9	Exp Value P9	Exp Value S9	Exp Value V9	Exp Value Y9	K2	N2	Q2	T2	IonScore H2	IonScore K2	IonScore N2	IonScore Q2	Exp Value E2	Exp Value H2	Exp Value K2
	VPFSSVVYIER	4	1	1	Solyc05g009220.2.1		1295.7	High	High					52.29
	VVIQNAYAVPSVSK	4	1	1	Solyc05g009220.2.1		1474.83	High	High					50.27
	TLVVLNPLK	2	1	1	Solyc05g009220.2.1		996.645
Solyc05g009030.2.1	3-isopropylmalate dehydrogenase IPR004429 Isopropylmalate dehydrogenase	8.37	1	3	3	13	75.5659	5.67	2	2					71.1394	5.67	2	2	76.2847	5.67	2	2	104.296	8.37	3	3		0				0			196.043	5.67	2	4						0
	Sequence	# PSMs	# Proteins	# Protein Groups	Protein Group Accessions	Modifications	MH+ [Da]	A2	D2	G2	V2	Y2	AB2	IonScore A2	IonScore P2	IonScore S2	IonScore V2	IonScore Y2	Exp Value J2	Exp Value M2	Exp Value P2	Exp Value S2	D9	G9	J9	M9	AB9	IonScore A9	IonScore D9	IonScore G9	IonScore V9	IonScore Y9	IonScore AB9	Exp Value A9	Exp Value P9	Exp Value S9	Exp Value V9	Exp Value Y9	K2	N2	Q2	T2	IonScore H2	IonScore K2	IonScore N2	IonScore Q2	Exp Value E2	Exp Value H2	Exp Value K2
	VGDINFVNAFNK	5	1	1	Solyc02g077420.2.1		1337.69		High	High
	ESNFMGYIAVATDEGK	4	2	2	Solyc02g077420.2.1;Solyc02g077000.2.1	M5(Oxidation)	1747.78		High	High
	DQVIEEVKR	3	2	2	Solyc02g077000.2.1;Solyc02g077420.2.1		1115.61			High
	ESNFMGYIAVATDEGK	1	2	2	Solyc02g077000.2.1;Solyc02g077420.2.1		1731.79			High
Solyc02g077240.2.1	Pyruvate decarboxylase IPR012110 Pyruvate decarboxylase_indolepyruvate decarboxylase	26.06	1	13	15	71	74.8466	4.26	3	3		0			192.59	17.89	9	9	80.898	8.01	4	4	226.344	13.8	8	11	196.121	12.78	7	7	240.222	16.01	8	9	215.244	11.75	5	7	62.3037	4.26	3	3	43.2614	2.9	2	2	53.38	3.92	2
	Sequence	# PSMs	# Proteins	# Protein Groups	Protein Group Accessions	Modifications	MH+ [Da]	A2	D2	G2	V2	Y2	AB2	IonScore A2	IonScore P2	IonScore S2	IonScore V2	IonScore Y2	Exp Value J2	Exp Value M2	Exp Value P2	Exp Value S2	D9	G9	J9	M9	AB9	IonScore A9	IonScore D9	IonScore G9	IonScore V9	IonScore Y9	IonScore AB9	Exp Value A9	Exp Value P9	Exp Value S9	Exp Value V9	Exp Value Y9	K2	N2	Q2	T2	IonScore H2	IonScore K2	IonScore N2	IonScore Q2	Exp Value E2	Exp Value H2	Exp Value K2
	FNTIGVSDAISMGTR	11	2	2	Solyc12g043020.1.1;Solyc05g053540.2.1	M12(Oxidation)	1584.77	High	High	High				71.62	75.83						2.36401e-07																						62.29				1.0492e-07	5.07573e-06
	FNTIGVSDAISMGTR	6	2	2	Solyc12g043020.1.1;Solyc05g053540.2.1		1568.78	High						69.8																													62.42				2.80811e-08	5.87116e-06
	IGGTPAVIR	3	1	1	Solyc12g043020.1.1		883.536	High	High					45.22																																	3.94092e-05
	GMCFSLQSR	3	2	2	Solyc12g043020.1.1;Solyc05g053540.2.1	M2(Oxidation); C3(Carbamidomethyl)	1101.48	High						29.83
	SVGLELTLDDFQK	1	1	1	Solyc12g043020.1.1		1464.76
	NMPGTIMAMGR	1	1	1	Solyc12g043020.1.1	M2(Oxidation); M9(Oxidation)	1210.54		High
	NMPGTIMAMGR	1	1	1	Solyc12g043020.1.1		1178.55
	GMCFSLQSR	2	1	1	Solyc12g043020.1.1	C3(Carbamidomethyl)	1085.49																																				29.73					0.0037245
	MNVVR	1	1	1	Solyc12g043020.1.1		618.339
	DVALLTDGR	2	1	1	Solyc12g043020.1.1		959.515			High																																	34					0.00529483
	ETGHIQILYGNLAPEGSVAK	2	2	2	Solyc12g043020.1.1;Solyc05g053540.2.1		2097.1			High																																	33.5					0.00482418
	EGVQEADMVGFR	1	1	1	Solyc05g053540.2.1		1337.62
Solyc05g053470.2.1	chaperonin IPR001844 Chaperonin Cpn60	35.43	1	11	16	163	73.4807	5.41	3	3		0			303.439	18.67	9	10	77.9266	6.28	3	3	177.462	6.28	3	5	125.806	6.28	3	4	285.164	16.58	7	9	160.783	8.2	4	4	104.364	6.28	3	4	93.88	7.85	4	4	167.959	8.38	4
	Sequence	# PSMs	# Proteins	# Protein Groups	Protein Group Accessions	Modifications	MH+ [Da]	A2	D2	G2	V2	Y2	AB2	IonScore A2	IonScore P2	IonScore S2	IonScore V2	IonScore Y2	Exp Value J2	Exp Value M2	Exp Value P2	Exp Value S2	D9	G9	J9	M9	AB9	IonScore A9	IonScore D9	IonScore G9	IonScore V9	IonScore Y9	IonScore AB9	Exp Value A9	Exp Value P9	Exp Value S9	Exp Value V9	Exp Value Y9	K2	N2	Q2	T2	IonScore H2	IonScore K2	IonScore N2	IonScore Q2	Exp Value E2	Exp Value H2	Exp Value K2
	IQNAGTEVVEAK	14	2	2	Solyc03g115990.1.1;Solyc09g091070.1.1		1258.66	High	High	High	High			54.76		66.96	36.59		0.000272607			3.03065e-06																					63.87				4.36383e-06	6.17357e-06
	AGAGSATLSMAYAAAR	8	1	1	Solyc03g115990.1.1		1468.73	High	High					45.34		44.95						0.00034868																									1.04816e-05
	AGAGSATLSMAYAAAR	4	1	1	Solyc03g115990.1.1	M10(Oxidation)	1484.72									36.31						0.00225698																									1.36073e-07
	DDLFNINANIVK	14	2	2	Solyc03g115990.1.1;Solyc09g091070.1.1		1375.72			High	High					45.13	47.15		0.000211214			0.000418922																			High		66.72			31.62	2.78524e-07	2.56441e-06
	ANTFVAQK	4	2	2	Solyc03g115990.1.1;Solyc09g091070.1.1		878.472																																				41.86					0.00105238
	LFGVTTLDVVR	3	3	3	Solyc03g115990.1.1;Solyc09g091070.1.1;Solyc12g014180.1.1		1219.71																																	High			35.32		35.19		0.00314259	0.00208573
	GIDVVVIPAGVPR	2	1	1	Solyc09g091070.1.1		1291.77				High						35.84																										53.91					1.19901e-05
	TRPSTTFTDEEVQELTVR	1	1	1	Solyc09g091070.1.1		2109.05																																				32.07					0.00710895
	FVESSLR	1	1	1	Solyc03g115990.1.1		837.447
Solyc09g090980.2.1	Major allergen Mal d 1 IPR000916 Bet v I allergen	23.75	1	3	3	26	72.7459	16.88	2	2		0				0			92.5929	16.88	2	2	126.026	23.75	3	3	87.5444	16.88	2	2	92.1814	16.88	2	2	94.623	16.88	2	3	81.6548	16.88	2	2	88.2814	16.88	2	2		0
	Sequence	# PSMs	# Proteins	# Protein Groups	Protein Group Accessions	Modifications	MH+ [Da]	A2	D2	G2	V2	Y2	AB2	IonScore A2	IonScore P2	IonScore S2	IonScore V2	IonScore Y2	Exp Value J2	Exp Value M2	Exp Value P2	Exp Value S2	D9	G9	J9	M9	AB9	IonScore A9	IonScore D9	IonScore G9	IonScore V9	IonScore Y9	IonScore AB9	Exp Value A9	Exp Value P9	Exp Value S9	Exp Value V9	Exp Value Y9	K2	N2	Q2	T2	IonScore H2	IonScore K2	IonScore N2	IonScore Q2	Exp Value E2	Exp Value H2	Exp Value K2
	FQELAMLYAAR	6	1	1	Solyc08g062190.2.1		1312.68		High																																						0.00420727
	AAIEEAAEK	3	1	1	Solyc08g062190.2.1		931.472								32.95						0.00359963																										0.00714969
	LYNTCCVFDADGK	8	1	1	Solyc08g062190.2.1	C5(Carbamidomethyl); C6(Carbamidomethyl)	1562.66		High						80.79						1.53866e-08																				High					58.11	3.51836e-06
	FQELAMLYAAR	2	1	1	Solyc08g062190.2.1	M6(Oxidation)	1328.67								51.59						6.13682e-05
	TNLPLEK	2	1	1	Solyc08g062190.2.1		814.467
	IGLCQLSVTADK	1	1	1	Solyc08g062190.2.1	C4(Carbamidomethyl)	1304.69		High
	VPPALQLPSPPITK	1	1	1	Solyc08g062190.2.1		1457.87		High
	ESQTLTAGETPTVVDTEVGR	1	1	1	Solyc08g062190.2.1		2090.03																																		High					29.35
Solyc08g061960.2.1	Ribosomal protein IPR005703 Ribosomal protein S3, eukaryotic_archaeal	33.61	2	1	8	65	70.99	9.24	2	2		0			184.262	26.89	6	6	112.471	13.45	3	3	97.1241	13.03	3	3	180.518	25.21	6	6		0			173.817	21.01	5	5	78.0796	9.24	2	2	152.407	12.61	3	4	80.1	9.24	2
	Sequence	# PSMs	# Proteins	# Protein Groups	Protein Group Accessions	Modifications	MH+ [Da]	A2	D2	G2	V2	Y2	AB2	IonScore A2	IonScore P2	IonScore S2	IonScore V2	IonScore Y2	Exp Value J2	Exp Value M2	Exp Value P2	Exp Value S2	D9	G9	J9	M9	AB9	IonScore A9	IonScore D9	IonScore G9	IonScore V9	IonScore Y9	IonScore AB9	Exp Value A9	Exp Value P9	Exp Value S9	Exp Value V9	Exp Value Y9	K2	N2	Q2	T2	IonScore H2	IonScore K2	IonScore N2	IonScore Q2	Exp Value E2	Exp Value H2	Exp Value K2
	FSGIEQLTVGENFSPGR	19	1	1	Solyc07g041490.1.1		1837.91			High					56.8	50.73					2.66385e-05	0.000104815																			High					87.96
	GVDELEALESQTELANEQK	9	1	1	Solyc07g041490.1.1		2103.01								32.31						0.00522866																										0.00116249
	GFSIASIAVFK	10	1	1	Solyc07g041490.1.1		1139.65			High						48.72						9.19794e-05																			High					53.06	7.02572e-05
	SQVLSAVGGIK	8	1	1	Solyc07g041490.1.1		1058.62			High						34.66						0.00280423																			High					43.81	0.00186006
	LKENLGENEK	1	1	1	Solyc07g041490.1.1		1173.61
	LTFLK	1	1	1	Solyc07g041490.1.1		621.397
	AKPDADPSK	2	1	1	Solyc07g041490.1.1		928.473								37.21						0.0010551
	ENLGENEK	1	1	1	Solyc07g041490.1.1		932.432								36.78						0.000745124
	LTAMVNNLNSLTSLNQVVHLSSGPLIR	2	1	1	Solyc07g041490.1.1	M4(Oxidation)	2907.58																																		High					45.58
	EKFSGIEQLTVGENFSPGR	1	1	1	Solyc07g041490.1.1		2095.05																																		High					43.78
	GVDELEALESQTELANEQKEK	1	1	1	Solyc07g041490.1.1		2360.15									33.79						0.00465881
Solyc07g041310.2.1	Ribosomal protein IPR005703 Ribosomal protein S3, eukaryotic_archaeal	35.15	1	1	8	58	70.99	9.21	2	2		0				0				0				0				0			123.595	21.76	5	5	173.817	20.92	5	5	78.0796	9.21	2	2	152.407	12.55	3	4	80.1	9.21	2
	Sequence	# PSMs	# Proteins	# Protein Groups	Protein Group Accessions	Modifications	MH+ [Da]	A2	D2	G2	V2	Y2	AB2	IonScore A2	IonScore P2	IonScore S2	IonScore V2	IonScore Y2	Exp Value J2	Exp Value M2	Exp Value P2	Exp Value S2	D9	G9	J9	M9	AB9	IonScore A9	IonScore D9	IonScore G9	IonScore V9	IonScore Y9	IonScore AB9	Exp Value A9	Exp Value P9	Exp Value S9	Exp Value V9	Exp Value Y9	K2	N2	Q2	T2	IonScore H2	IonScore K2	IonScore N2	IonScore Q2	Exp Value E2	Exp Value H2	Exp Value K2
	FYAISAEFPEFSNK	2	1	1	Solyc01g100380.2.1		1649.79								35.94						0.0025723																						50.56					8.35071e-05
	LLSGDVDQK	1	1	1	Solyc01g100380.2.1		974.515																																				31.58					0.00851405
	GIQTSEDYR	1	1	1	Solyc01g100380.2.1		1068.5								42.64						0.000304921
Solyc01g100360.2.1	Dihydrolipoyl dehydrogenase IPR006258 Dihydrolipoamide dehydrogenase	34.91	1	15	15	54	70.55	4.56	2	2					129.07	11.05	5	5	165.395	12.63	5	5	173.912	15.26	6	6	211.497	13.16	6	6	190.689	11.93	6	6	199.133	9.65	4	5		0			122.226	5.79	3	3
	Sequence	# PSMs	# Proteins	# Protein Groups	Protein Group Accessions	Modifications	MH+ [Da]	A2	D2	G2	V2	Y2	AB2	IonScore A2	IonScore P2	IonScore S2	IonScore V2	IonScore Y2	Exp Value J2	Exp Value M2	Exp Value P2	Exp Value S2	D9	G9	J9	M9	AB9	IonScore A9	IonScore D9	IonScore G9	IonScore V9	IonScore Y9	IonScore AB9	Exp Value A9	Exp Value P9	Exp Value S9	Exp Value V9	Exp Value Y9	K2	N2	Q2	T2	IonScore H2	IonScore K2	IonScore N2	IonScore Q2	Exp Value E2	Exp Value H2	Exp Value K2
	LMVESDDTIADVK	1	1	1	Solyc03g078630.2.1		1435.7
	DAQTLESAGINK	1	1	1	Solyc03g078630.2.1		1246.63
Solyc03g063560.2.1	Glutamate synthase (Ferredoxin) IPR002932 Glutamate synthase, central-C	7.16	1	9	9	16	69.9512	2.16	3	3						0				0				0				0			133.912	2.41	3	3	73.74	1.67	2	2		0				0				0
	Sequence	# PSMs	# Proteins	# Protein Groups	Protein Group Accessions	Modifications	MH+ [Da]	A2	D2	G2	V2	Y2	AB2	IonScore A2	IonScore P2	IonScore S2	IonScore V2	IonScore Y2	Exp Value J2	Exp Value M2	Exp Value P2	Exp Value S2	D9	G9	J9	M9	AB9	IonScore A9	IonScore D9	IonScore G9	IonScore V9	IonScore Y9	IonScore AB9	Exp Value A9	Exp Value P9	Exp Value S9	Exp Value V9	Exp Value Y9	K2	N2	Q2	T2	IonScore H2	IonScore K2	IonScore N2	IonScore Q2	Exp Value E2	Exp Value H2	Exp Value K2
	KGAASVEGVEAK	1	1	1	Solyc02g079750.2.1		1145.62																																				68.87					2.06252e-06
	GGSPYGAGTFAGDGSR	2	1	1	Solyc02g079750.2.1		1456.65																																		High		56.05			41.63		9.68422e-06
	FGMMAAQFK	2	1	1	Solyc02g079750.2.1	M4(Oxidation)	1046.48																																				45.99					0.000100707
	QPTDLELEQAFHQGK	1	1	1	Solyc02g079750.2.1		1740.86																																				41.81					0.000734979
	FGMMAAQFK	1	1	1	Solyc02g079750.2.1		1030.49																																				40.29					0.00039287
	HIATIAK	1	1	1	Solyc02g079750.2.1		753.461																																				33.19					0.00141521
	IKGGSPYGAGTFAGDGSR	1	1	1	Solyc02g079750.2.1		1697.82																																				32.49					0.0059182
	GAASVEGVEAK	1	1	1	Solyc02g079750.2.1		1017.52																																		High					30.66
Solyc02g079500.2.1	Peroxidase IPR019793 Peroxidases heam-ligand binding site IPR019794 Peroxidase, active site IPR002016 Haem peroxidase, plant_fungal_bacterial	10.99	1	3	4	6	69.09	6.59	2	2						0				0			70.5937	5.77	2	2		0				0								0				0
	Sequence	# PSMs	# Proteins	# Protein Groups	Protein Group Accessions	Modifications	MH+ [Da]	A2	D2	G2	V2	Y2	AB2	IonScore A2	IonScore P2	IonScore S2	IonScore V2	IonScore Y2	Exp Value J2	Exp Value M2	Exp Value P2	Exp Value S2	D9	G9	J9	M9	AB9	IonScore A9	IonScore D9	IonScore G9	IonScore V9	IonScore Y9	IonScore AB9	Exp Value A9	Exp Value P9	Exp Value S9	Exp Value V9	Exp Value Y9	K2	N2	Q2	T2	IonScore H2	IonScore K2	IonScore N2	IonScore Q2	Exp Value E2	Exp Value H2	Exp Value K2
	FPVVEGQVEEFR	7	3	1	Solyc08g068700.1.1		1435.72	High	High					53.26																											High					53.93
	ATESSLEGLLFK	1	1	1	Solyc08g068700.1.1		1294.7		High
Solyc08g068190.2.1	Aldehyde dehydrogenase IPR015590 Aldehyde dehydrogenase	6.55	1	3	3	11	68.5159	4.68	2	2						0				0				0				0				0				0				0				0				0
	Sequence	# PSMs	# Proteins	# Protein Groups	Protein Group Accessions	Modifications	MH+ [Da]	A2	D2	G2	V2	Y2	AB2	IonScore A2	IonScore P2	IonScore S2	IonScore V2	IonScore Y2	Exp Value J2	Exp Value M2	Exp Value P2	Exp Value S2	D9	G9	J9	M9	AB9	IonScore A9	IonScore D9	IonScore G9	IonScore V9	IonScore Y9	IonScore AB9	Exp Value A9	Exp Value P9	Exp Value S9	Exp Value V9	Exp Value Y9	K2	N2	Q2	T2	IonScore H2	IonScore K2	IonScore N2	IonScore Q2	Exp Value E2	Exp Value H2	Exp Value K2
	GGLSTGDVGAQYK	2	1	1	Solyc02g092440.2.1		1252.62
	SLLTISSEFDTK	2	1	1	Solyc02g092440.2.1		1340.7
	GPGLFSDIGK	1	1	1	Solyc02g092440.2.1		990.526
	LSISTYSDTGVALTSTAVK	2	1	1	Solyc02g092440.2.1		1914.01
	FSTNENTFTVGGSYAVDNLTIVK	1	1	1	Solyc02g092440.2.1		2477.22
	SAAVGEITR	1	1	1	Solyc02g092440.2.1		903.489
Solyc02g091580.2.1	Oligopeptidase A IPR001567 Peptidase M3A and M3B, thimet_oligopeptidase F	6.32	1	5	5	14	64.2918	2.48	2	2					57.57	2.48	2	2	96.5052	3.84	3	3	81.9937	2.48	2	2	67.5973	3.84	3	3	55.5877	2.48	2	2		0								0
	Sequence	# PSMs	# Proteins	# Protein Groups	Protein Group Accessions	Modifications	MH+ [Da]	A2	D2	G2	V2	Y2	AB2	IonScore A2	IonScore P2	IonScore S2	IonScore V2	IonScore Y2	Exp Value J2	Exp Value M2	Exp Value P2	Exp Value S2	D9	G9	J9	M9	AB9	IonScore A9	IonScore D9	IonScore G9	IonScore V9	IonScore Y9	IonScore AB9	Exp Value A9	Exp Value P9	Exp Value S9	Exp Value V9	Exp Value Y9	K2	N2	Q2	T2	IonScore H2	IonScore K2	IonScore N2	IonScore Q2	Exp Value E2	Exp Value H2	Exp Value K2
	DVVFEYPITEA	3	2	1	Solyc03g119360.2.1		1282.62				High						46.58																										54.08					3.45894e-05
	LETFSAVYR	2	2	1	Solyc03g119360.2.1		1085.56				High						39.34																										38.87					0.000953427
	LSGKDVVFEYPITEA	2	2	1	Solyc03g119360.2.1		1667.86				High						45.91
Solyc03g119040.2.1	Guanine nucleotide-binding protein beta subunit-like protein IPR020472 G-protein beta WD-40 repeat, region	51.23	1	3	12	84	64.0683	6.13	2	2					62.9887	6.13	2	2		0				0			134.988	20.55	6	6	398.588	35.58	9	13	207.518	26.69	6	6	111.015	15.03	4	4	70.5882	6.13	2	2	108.647	8.9	3
	Sequence	# PSMs	# Proteins	# Protein Groups	Protein Group Accessions	Modifications	MH+ [Da]	A2	D2	G2	V2	Y2	AB2	IonScore A2	IonScore P2	IonScore S2	IonScore V2	IonScore Y2	Exp Value J2	Exp Value M2	Exp Value P2	Exp Value S2	D9	G9	J9	M9	AB9	IonScore A9	IonScore D9	IonScore G9	IonScore V9	IonScore Y9	IonScore AB9	Exp Value A9	Exp Value P9	Exp Value S9	Exp Value V9	Exp Value Y9	K2	N2	Q2	T2	IonScore H2	IonScore K2	IonScore N2	IonScore Q2	Exp Value E2	Exp Value H2	Exp Value K2
	EIEAIGGNVTASASR	1	1	1	Solyc12g008630.1.1		1474.75
	VAEPLLSDLPK	2	1	1	Solyc12g008630.1.1		1181.68
	ELIAVANPSEVDQVQLNR	1	1	1	Solyc12g008630.1.1		1995.05		High
	MVASEDIGR	2	1	1	Solyc12g008630.1.1		977.471		High
	MVASEDIGR	1	1	1	Solyc12g008630.1.1	M1(Oxidation)	993.468		High
Solyc12g007030.1.1	Aldehyde dehydrogenase 1 IPR015590 Aldehyde dehydrogenase	21.4	1	10	10	64	61.7518	4.2	2	2		0			187.833	14.2	6	7	215.435	17.4	8	8	155.377	12.4	6	7	168.845	13.6	6	7	212.097	15.4	7	8	265.995	18	8	9	102.109	7.8	4	4	79.7551	6.6	3	3	75.4392	6.2	3
	Sequence	# PSMs	# Proteins	# Protein Groups	Protein Group Accessions	Modifications	MH+ [Da]	A2	D2	G2	V2	Y2	AB2	IonScore A2	IonScore P2	IonScore S2	IonScore V2	IonScore Y2	Exp Value J2	Exp Value M2	Exp Value P2	Exp Value S2	D9	G9	J9	M9	AB9	IonScore A9	IonScore D9	IonScore G9	IonScore V9	IonScore Y9	IonScore AB9	Exp Value A9	Exp Value P9	Exp Value S9	Exp Value V9	Exp Value Y9	K2	N2	Q2	T2	IonScore H2	IonScore K2	IonScore N2	IonScore Q2	Exp Value E2	Exp Value H2	Exp Value K2
	SNLKPVTLELGGK	16	1	1	Solyc03g114150.2.1		1355.79	High		High	High			43.41		30.55	27.01			0.000157276		0.00801754																					50.46				6.23249e-05	6.88116e-05
	LLINGQFVDSASGK	6	1	1	Solyc03g114150.2.1		1448.78	High						38.33																											High					46.22	6.90456e-05
	FADLVEK	7	1	1	Solyc03g114150.2.1		821.441	High						34.64																											High					39.55	0.000452531
	VGPALACGNTIVLK	7	1	1	Solyc03g114150.2.1	C7(Carbamidomethyl)	1412.8	High			High			29.97			30.76																								High		60.71			40.2	0.00265347	6.49623e-06
	TGEVIANVAEGDLEDVNR	1	1	1	Solyc03g114150.2.1		1900.93
	YGLAAGVFTK	9	1	1	Solyc03g114150.2.1		1026.56		High	High										0.00955388																			High				44.11	32.81			0.000228655	0.000242594	0.00400554
	LAFTGSTETGQTVLQLAAK	21	1	1	Solyc03g114150.2.1		1936.04		High	High	High					105.14	38.57					2.95479e-10																			High		115.97			44.19	1.3444e-07	2.44077e-11
	NIDTANTLTR	2	1	1	Solyc03g114150.2.1		1118.58		High	High
	DSSATLECGGDR	9	1	1	Solyc03g114150.2.1	C8(Carbamidomethyl)	1267.52		High	High										0.000125733																			High				50.44	27.56			0.00148024	1.85531e-05	0.00356944
	GIYSLNNYLQVK	4	1	1	Solyc03g114150.2.1		1411.76		High	High																																	47.93					0.000148179
	FKDIGEVIK	2	1	1	Solyc03g114150.2.1		1048.6			High																																	45.89					0.000145562
	GVEQGPQIDSEQFQK	1	1	1	Solyc03g114150.2.1		1689.8																																				29.11					0.00883756
	VYDEFVEK	1	1	1	Solyc03g114150.2.1		1028.49																																				28.27					0.00789361
Solyc03g113800.2.1	Betaine aldehyde dehydrogenase IPR015590 Aldehyde dehydrogenase	9.11	1	4	4	10	61.4294	4.36	2	2		0			125.948	6.73	3	4	58.7906	4.75	2	2	82.6055	4.75	2	2		0				0				0
	Sequence	# PSMs	# Proteins	# Protein Groups	Protein Group Accessions	Modifications	MH+ [Da]	A2	D2	G2	V2	Y2	AB2	IonScore A2	IonScore P2	IonScore S2	IonScore V2	IonScore Y2	Exp Value J2	Exp Value M2	Exp Value P2	Exp Value S2	D9	G9	J9	M9	AB9	IonScore A9	IonScore D9	IonScore G9	IonScore V9	IonScore Y9	IonScore AB9	Exp Value A9	Exp Value P9	Exp Value S9	Exp Value V9	Exp Value Y9	K2	N2	Q2	T2	IonScore H2	IonScore K2	IonScore N2	IonScore Q2	Exp Value E2	Exp Value H2	Exp Value K2
	NIVNYFNQLENTK	1	1	1	Solyc12g088730.1.1		1596.81
	TISEVSGTGR	1	1	1	Solyc12g088730.1.1		1006.52
	LLVVDGGPISEK	1	1	1	Solyc12g088730.1.1		1226.7
Solyc12g088670.1.1	Cathepsin B-like cysteine proteinase IPR013128 Peptidase C1A, papain IPR000169 Peptidase, cysteine peptidase active site IPR000668 Peptidase C1A, papain C-terminal	13.73	1	4	4	14	61.3359	6.65	2	2		0				0				0			89.8537	6.22	2	2		0				0			87.6937	6.22	2	2		0				0				0
	Sequence	# PSMs	# Proteins	# Protein Groups	Protein Group Accessions	Modifications	MH+ [Da]	A2	D2	G2	V2	Y2	AB2	IonScore A2	IonScore P2	IonScore S2	IonScore V2	IonScore Y2	Exp Value J2	Exp Value M2	Exp Value P2	Exp Value S2	D9	G9	J9	M9	AB9	IonScore A9	IonScore D9	IonScore G9	IonScore V9	IonScore Y9	IonScore AB9	Exp Value A9	Exp Value P9	Exp Value S9	Exp Value V9	Exp Value Y9	K2	N2	Q2	T2	IonScore H2	IonScore K2	IonScore N2	IonScore Q2	Exp Value E2	Exp Value H2	Exp Value K2
	LQEYVDDLNANIEK	3	1	1	Solyc08g076990.2.1		1663.82								53.39						5.24572e-05																										1.76384e-08
	GNLIVEYPGTQPGK	3	1	1	Solyc08g076990.2.1		1472.78								40.22						0.00107418																										0.00030831
	DGLLDK	1	1	1	Solyc08g076990.2.1		660.356																																								0.00376868
	AINPLELAMEALK	1	1	1	Solyc08g076990.2.1	M9(Oxidation)	1428.78								34.95						0.00324688
Solyc08g075700.2.1	60S ribosomal protein L13 IPR001380 Ribosomal protein L13e	32.04	1	2	7	52	60.881	16.99	2	2		0				0				0				0				0			60.1477	16.99	2	2	134.883	21.84	3	4	63.5948	16.99	2	2						0
	Sequence	# PSMs	# Proteins	# Protein Groups	Protein Group Accessions	Modifications	MH+ [Da]	A2	D2	G2	V2	Y2	AB2	IonScore A2	IonScore P2	IonScore S2	IonScore V2	IonScore Y2	Exp Value J2	Exp Value M2	Exp Value P2	Exp Value S2	D9	G9	J9	M9	AB9	IonScore A9	IonScore D9	IonScore G9	IonScore V9	IonScore Y9	IonScore AB9	Exp Value A9	Exp Value P9	Exp Value S9	Exp Value V9	Exp Value Y9	K2	N2	Q2	T2	IonScore H2	IonScore K2	IonScore N2	IonScore Q2	Exp Value E2	Exp Value H2	Exp Value K2
	LYISYSCPYAQR	1	1	1	Solyc04g009530.2.1	C7(Carbamidomethyl)	1520.72
	EMNQIEGYTVTK	1	1	1	Solyc04g009530.2.1		1412.67
Solyc04g009200.2.1	Glutamate-1-semialdehyde-2 1-aminomutase IPR004639 Tetrapyrrole biosynthesis, glutamate-1-semialdehyde aminotransferase	12.24	1	5	5	6	59.9582	4.56	2	2		0
	Sequence	# PSMs	# Proteins	# Protein Groups	Protein Group Accessions	Modifications	MH+ [Da]	A2	D2	G2	V2	Y2	AB2	IonScore A2	IonScore P2	IonScore S2	IonScore V2	IonScore Y2	Exp Value J2	Exp Value M2	Exp Value P2	Exp Value S2	D9	G9	J9	M9	AB9	IonScore A9	IonScore D9	IonScore G9	IonScore V9	IonScore Y9	IonScore AB9	Exp Value A9	Exp Value P9	Exp Value S9	Exp Value V9	Exp Value Y9	K2	N2	Q2	T2	IonScore H2	IonScore K2	IonScore N2	IonScore Q2	Exp Value E2	Exp Value H2	Exp Value K2
	VLNSYWINEDSTYK	24	3	1	Solyc04g008460.2.1		1731.83	High	High	High				59.24	40.64	53			6.45389e-07		0.000560936	3.50831e-05																			High		61.46			81.91	4.06362e-06	4.64423e-06
	QGYVVYR	14	3	1	Solyc04g008460.2.1		884.462	High	High					37.99		41.66			0.000724586			0.000545871																			High					41.02	0.000711361
	QSDVMR	2	3	1	Solyc04g008460.2.1		735.345
	GIVYGKPTNQGVTQLK	2	3	1	Solyc04g008460.2.1		1702.95
	GAYTYVSELWR	17	3	1	Solyc04g008460.2.1		1344.66			High					32.84	48.39			0.0054193		0.00454996	0.000133287																			High		47.91			60.91	6.01095e-06	0.000148863
	YFEVILVDQAHAGIR	2	1	1	Solyc04g008460.2.1		1730.92
	INWICNPVHK	4	3	1	Solyc04g008460.2.1	C5(Carbamidomethyl)	1280.66			High						33.67						0.00569136																									0.000551722
	SVAEER	2	3	1	Solyc04g008460.2.1		690.342			High									0.00410477
Solyc04g008280.2.1	Regulator of ribonuclease activity A IPR010203 Ribonuclease E inhibitor RraA	8.76	1	2	2	2	57.0359	8.76	2	2						0				0				0				0				0				0
	Sequence	# PSMs	# Proteins	# Protein Groups	Protein Group Accessions	Modifications	MH+ [Da]	A2	D2	G2	V2	Y2	AB2	IonScore A2	IonScore P2	IonScore S2	IonScore V2	IonScore Y2	Exp Value J2	Exp Value M2	Exp Value P2	Exp Value S2	D9	G9	J9	M9	AB9	IonScore A9	IonScore D9	IonScore G9	IonScore V9	IonScore Y9	IonScore AB9	Exp Value A9	Exp Value P9	Exp Value S9	Exp Value V9	Exp Value Y9	K2	N2	Q2	T2	IonScore H2	IonScore K2	IonScore N2	IonScore Q2	Exp Value E2	Exp Value H2	Exp Value K2
	DNTANAVSSQK	2	1	1	Solyc07g063650.2.1		1134.54		High																																						0.000477933
	INSGTPNFDPSR	2	1	1	Solyc07g063650.2.1		1304.62		High																																						0.00224743
Solyc07g063040.2.1	Enolase-phosphatase E-1 IPR017714 Methylthioribulose-1-phosphate dehydratase	9.45	1	4	4	25	56.97	5.31	2	2					96.5388	6.69	3	3	149.075	8.07	3	5	128.502	9.45	4	5		0			75.5569	6.69	3	3		0				0				0
	Sequence	# PSMs	# Proteins	# Protein Groups	Protein Group Accessions	Modifications	MH+ [Da]	A2	D2	G2	V2	Y2	AB2	IonScore A2	IonScore P2	IonScore S2	IonScore V2	IonScore Y2	Exp Value J2	Exp Value M2	Exp Value P2	Exp Value S2	D9	G9	J9	M9	AB9	IonScore A9	IonScore D9	IonScore G9	IonScore V9	IonScore Y9	IonScore AB9	Exp Value A9	Exp Value P9	Exp Value S9	Exp Value V9	Exp Value Y9	K2	N2	Q2	T2	IonScore H2	IonScore K2	IonScore N2	IonScore Q2	Exp Value E2	Exp Value H2	Exp Value K2
	STIEEVANIAVEGR	7	1	1	Solyc02g093440.2.1		1487.77			High																																	62.65					7.30672e-06
	ELGIVAGLQDR	4	1	1	Solyc02g093440.2.1		1170.65			High																																	32.05					0.0056448
	VAQVYGGVVYMDFDK	5	1	1	Solyc02g093440.2.1		1690.82			High																																	59.61					1.20335e-05
	VMPSFLNETDLQTLK	1	1	1	Solyc02g093440.2.1		1735.9
Solyc02g093250.2.1	Caffeoyl-CoA O-methyltransferase IPR002935 O-methyltransferase, family 3	11.16	3	1	3	3	54.5326	8.26	2	2						0				0				0				0								0
	Sequence	# PSMs	# Proteins	# Protein Groups	Protein Group Accessions	Modifications	MH+ [Da]	A2	D2	G2	V2	Y2	AB2	IonScore A2	IonScore P2	IonScore S2	IonScore V2	IonScore Y2	Exp Value J2	Exp Value M2	Exp Value P2	Exp Value S2	D9	G9	J9	M9	AB9	IonScore A9	IonScore D9	IonScore G9	IonScore V9	IonScore Y9	IonScore AB9	Exp Value A9	Exp Value P9	Exp Value S9	Exp Value V9	Exp Value Y9	K2	N2	Q2	T2	IonScore H2	IonScore K2	IonScore N2	IonScore Q2	Exp Value E2	Exp Value H2	Exp Value K2
	GGVIMDVVNAEQAR	8	1	1	Solyc06g081980.1.1		1458.74			High									1.6091e-05																												4.63125e-06
	IPFVCGCR	4	1	1	Solyc06g081980.1.1	C5(Carbamidomethyl); C7(Carbamidomethyl)	1008.48			High																																	35.09					0.00281865
	IAEEAGACAVMALER	9	1	1	Solyc06g081980.1.1	C8(Carbamidomethyl)	1590.76		High	High									0.000192482																								69.85				0.000746129	9.26452e-07
	NMDDDEVFTFAK	7	1	1	Solyc06g081980.1.1	M2(Oxidation)	1447.61		High	High									0.0116615																												0.000235624
	GGVIMDVVNAEQAR	5	1	1	Solyc06g081980.1.1	M5(Oxidation)	1474.74			High																																					1.98796e-06
	NMDDDEVFTFAK	5	1	1	Solyc06g081980.1.1		1431.61			High									0.00238717																								40.98				0.000124103	0.000267328
	IAEEAGACAVMALER	2	1	1	Solyc06g081980.1.1	C8(Carbamidomethyl); M11(Oxidation)	1606.76			High
	GEAGTGNIIEAVR	2	1	1	Solyc06g081980.1.1		1286.67			High									4.94776e-05
	NLGEALR	1	1	1	Solyc06g081980.1.1		772.431			High
Solyc06g076780.2.1	Beta-D-glucosidase IPR001764 Glycoside hydrolase, family 3, N-terminal	5.35	1	3	3	7	53.3918	3.18	2	2										0								0
	Sequence	# PSMs	# Proteins	# Protein Groups	Protein Group Accessions	Modifications	MH+ [Da]	A2	D2	G2	V2	Y2	AB2	IonScore A2	IonScore P2	IonScore S2	IonScore V2	IonScore Y2	Exp Value J2	Exp Value M2	Exp Value P2	Exp Value S2	D9	G9	J9	M9	AB9	IonScore A9	IonScore D9	IonScore G9	IonScore V9	IonScore Y9	IonScore AB9	Exp Value A9	Exp Value P9	Exp Value S9	Exp Value V9	Exp Value Y9	K2	N2	Q2	T2	IonScore H2	IonScore K2	IonScore N2	IonScore Q2	Exp Value E2	Exp Value H2	Exp Value K2
	VGALSIVCK	21	1	1	Solyc07g032740.2.1	C8(Carbamidomethyl)	946.538	High	High	High	High			46.86	37.31	63.13	59.53		0.00132795		0.00232226	6.08009e-06																	High	High	High		53.12	45.5	46.91	53.55	4.25776e-05	6.09411e-05	0.000338206
	LDADAQSVR	13	1	1	Solyc07g032740.2.1		974.489	High	High	High	High			37.7	39.29	40.41	31.94			0.000640116	0.0008361	0.000646038																									2.81357e-05
	NMGLYGER	6	1	1	Solyc07g032740.2.1		939.435	High			High			28.61			35.64
	IFTLAGLSVK	11	1	1	Solyc07g032740.2.1		1048.64	High	High					22.65																										High			34.47		28.42		0.00364604	0.00105395
	VTTVQCLSGTGSLR	16	1	1	Solyc07g032740.2.1	C6(Carbamidomethyl)	1478.77		High	High									7.85061e-07	5.14365e-06																			High	High			74.45	67.07	48.22		6.97606e-08	4.61215e-07	2.49347e-06
	VGAEFLAR	13	1	1	Solyc07g032740.2.1		862.478		High	High									0.00062004	0.00263281																				High			52.64		39.48		0.000294727	9.69215e-05
	AEQMLVNDTSR	8	1	1	Solyc07g032740.2.1		1263.6		High	High																													High				33.23	42.04			3.95197e-06	0.00434932	0.000565781
	LIFGADSPAIK	13	1	1	Solyc07g032740.2.1		1131.64			High									0.000813185	0.0101674																			High					40.9			0.00438722		0.000853472
	VNLGVGAYR	5	1	1	Solyc07g032740.2.1		948.525													0.00507344																				High					28.61
	AEQMLVNDTSR	6	1	1	Solyc07g032740.2.1	M4(Oxidation)	1279.59		High	High									0.000529854																												0.000283943
	ISMAGLSSR	13	1	1	Solyc07g032740.2.1	M3(Oxidation)	937.476		High	High	High				31.49		32.11		0.0026937	0.0144994	0.007557																						37.15				0.00371834	0.00212028
	NMGLYGER	9	1	1	Solyc07g032740.2.1	M2(Oxidation)	955.431		High	High									0.000110088																						High					27.91	0.00427309
	EYLSITGIADFNK	2	1	1	Solyc07g032740.2.1		1470.75		High	High
	MFVADGGECLAAQSYAK	13	1	1	Solyc07g032740.2.1	C9(Carbamidomethyl)	1817.82			High	High						40.52																										112.24				4.85926e-10	3.04488e-11
	QMYDEWTVELK	15	1	1	Solyc07g032740.2.1	M2(Oxidation)	1457.67			High	High					34.81	40.22		8.11688e-05			0.00135452																					46.09					0.000104566
	RAEQMLVNDTSR	1	1	1	Solyc07g032740.2.1		1419.7			High
	APEDPILGVTVAYNNDSSPVK	6	1	1	Solyc07g032740.2.1		2186.1			High									0.00307909																				High					31.34					0.00925487
	TEEGKPLVPNVVR	4	1	1	Solyc07g032740.2.1		1437.81			High									0.00148533	0.0137982
	QQLYAAMQAR	1	1	1	Solyc07g032740.2.1	M7(Oxidation)	1195.59			High
	ISMAGLSSR	9	1	1	Solyc07g032740.2.1		921.482			High	High						33.72		0.00517928																				High					33.84					0.00534897
	VKEYLSITGIADFNK	1	1	1	Solyc07g032740.2.1		1697.91			High
	MFVADGGECLAAQSYAK	10	1	1	Solyc07g032740.2.1	M1(Oxidation); C9(Carbamidomethyl)	1833.82			High																													High		High		107.65	65.35		37.72		7.04342e-11	1.22532e-06
	QMYDEWTVELK	1	1	1	Solyc07g032740.2.1		1441.67
	DSDVASKVESQLK	3	1	1	Solyc07g032740.2.1		1405.72				High						34.53		0.00432457
	QQLYAAMQAR	1	1	1	Solyc07g032740.2.1		1179.6
Solyc07g026650.2.1	1-aminocyclopropane-1-carboxylate oxidase IPR005123 Oxoglutarate and iron-dependent oxygenase	16.61	1	4	4	15	52.01	7.64	2	2		0				0				0			68.7337	8.97	2	2	103.164	9.63	2	3	77.2154	9.3	2	3	81.78	9.3	2	2		0				0
	Sequence	# PSMs	# Proteins	# Protein Groups	Protein Group Accessions	Modifications	MH+ [Da]	A2	D2	G2	V2	Y2	AB2	IonScore A2	IonScore P2	IonScore S2	IonScore V2	IonScore Y2	Exp Value J2	Exp Value M2	Exp Value P2	Exp Value S2	D9	G9	J9	M9	AB9	IonScore A9	IonScore D9	IonScore G9	IonScore V9	IonScore Y9	IonScore AB9	Exp Value A9	Exp Value P9	Exp Value S9	Exp Value V9	Exp Value Y9	K2	N2	Q2	T2	IonScore H2	IonScore K2	IonScore N2	IonScore Q2	Exp Value E2	Exp Value H2	Exp Value K2
	YIGLSEASASTIR	13	4	2	Solyc09g097960.2.1;Solyc09g097970.2.1		1367.72	High						37.42	36.87	60.12					0.00269322	1.26944e-05																			High	High				34.49	0.00016147
	ELGIGIVAYSPLGR	12	3	2	Solyc09g097960.2.1;Solyc09g097970.2.1		1444.82								63.89	83.03					4.00153e-06	4.77828e-08																			High	High				57.44	1.96459e-05
	VPIEVTVGELKK	5	3	2	Solyc09g097960.2.1;Solyc09g097970.2.1		1311.79																																								0.000260651
	VPIEVTVGELK	3	2	1	Solyc09g097960.2.1		1183.7									58.01						9.09218e-06																			High					49.42	5.056e-06
	DVEEDIVPTCR	2	1	1	Solyc09g097970.2.1	C10(Carbamidomethyl)	1332.61
Solyc09g097960.2.1	Aldo_keto reductase family protein IPR001395 Aldo_keto reductase	20.23	3	4	7	42	49.1118	6.94	2	2		0			135.099	14.45	4	4		0			225.739	17.05	6	7		0				0				0				0								0
	Sequence	# PSMs	# Proteins	# Protein Groups	Protein Group Accessions	Modifications	MH+ [Da]	A2	D2	G2	V2	Y2	AB2	IonScore A2	IonScore P2	IonScore S2	IonScore V2	IonScore Y2	Exp Value J2	Exp Value M2	Exp Value P2	Exp Value S2	D9	G9	J9	M9	AB9	IonScore A9	IonScore D9	IonScore G9	IonScore V9	IonScore Y9	IonScore AB9	Exp Value A9	Exp Value P9	Exp Value S9	Exp Value V9	Exp Value Y9	K2	N2	Q2	T2	IonScore H2	IonScore K2	IonScore N2	IonScore Q2	Exp Value E2	Exp Value H2	Exp Value K2
	KVDMLDGVTVVR	5	2	2	Solyc06g073310.2.1;Solyc12g096700.1.1		1331.74				High						49.8																								High		71.05			39.02		9.57987e-07
	VKDELVLDGNDIELVSR	7	3	3	Solyc06g073310.2.1;Solyc12g096700.1.1;Solyc08g014550.2.1		1914.02								45.54						0.000272273																			High	High		55.79		35.4	34.55		2.67588e-05
	FLDGIYVSEK	8	3	3	Solyc06g073310.2.1;Solyc12g096700.1.1;Solyc08g014550.2.1		1170.61				High				47.84	34.67	43.96				0.000138949	0.00255895																			High	High	47.52			48.05		0.000149574
	TILSSETMDIPDGITIK	9	3	3	Solyc12g096700.1.1;Solyc06g073310.2.1;Solyc08g014550.2.1	M8(Oxidation)	1849.95				High				32.64		32.09				0.00661571																			High	High	High	61.47		49.84	80.29		8.80373e-06
	TALSHVNNLIVGVTK	3	1	1	Solyc06g073310.2.1		1565.91				High						22.65																										36.01					0.000877138
	KVDMLDGVTVVR	7	3	3	Solyc06g073310.2.1;Solyc12g096700.1.1;Solyc08g014550.2.1	M4(Oxidation)	1347.73				High				36.26		28.89				0.00318216																				High		64.14			47.57		4.9534e-06
	TILSSETMDIPDGITIK	5	3	3	Solyc06g073310.2.1;Solyc12g096700.1.1;Solyc08g014550.2.1		1833.95								53.1						6.51406e-05																			High	High		58.57		50.71	53.29		1.99458e-05
	KFLDGIYVSEK	1	3	3	Solyc06g073310.2.1;Solyc12g096700.1.1;Solyc08g014550.2.1		1298.7																																				53.42					3.59441e-05
	FVYAHFPINASITGGNK	3	2	2	Solyc06g073310.2.1;Solyc12g096700.1.1		1835.95																																		High		41.41			32.34		0.000881779
	VDMLDGVTVVR	2	3	3	Solyc06g073310.2.1;Solyc08g014550.2.1;Solyc12g096700.1.1	M3(Oxidation)	1219.64								46.22						0.000429806																						36.78					0.00377809
	DELVLDGNDIELVSR	1	3	3	Solyc06g073310.2.1;Solyc08g014550.2.1;Solyc12g096700.1.1		1686.86								53.45						5.80635e-05
	QIEVEGPR	2	2	2	Solyc06g073310.2.1;Solyc08g014550.2.1		927.489				High				34.91		27.1				0.00251823
	SAALINQK	2	3	3	Solyc06g073310.2.1;Solyc08g014550.2.1;Solyc12g096700.1.1		844.488									46.01						0.000354614																				High
	VDMLDGVTVVR	1	1	1	Solyc06g073310.2.1		1203.64				High						48.65
Solyc06g073280.2.1	LL-diaminopimelate aminotransferase IPR019942 LL-diaminopimelate aminotransferase, plant-related	16.7	1	6	6	11	48.18	4.99	2	2					51.99	5.21	2	2		0				0			79.9227	9.33	3	3		0			118.512	9.76	4	4						0
	Sequence	# PSMs	# Proteins	# Protein Groups	Protein Group Accessions	Modifications	MH+ [Da]	A2	D2	G2	V2	Y2	AB2	IonScore A2	IonScore P2	IonScore S2	IonScore V2	IonScore Y2	Exp Value J2	Exp Value M2	Exp Value P2	Exp Value S2	D9	G9	J9	M9	AB9	IonScore A9	IonScore D9	IonScore G9	IonScore V9	IonScore Y9	IonScore AB9	Exp Value A9	Exp Value P9	Exp Value S9	Exp Value V9	Exp Value Y9	K2	N2	Q2	T2	IonScore H2	IonScore K2	IonScore N2	IonScore Q2	Exp Value E2	Exp Value H2	Exp Value K2
	GKVEEVELPVK	2	1	1	Solyc05g054240.2.1		1226.7																																								0.00164932
	MLESYVIAR	1	1	1	Solyc05g054240.2.1		1081.57
	MLESYVIAR	1	1	1	Solyc05g054240.2.1	M1(Oxidation)	1097.57																																								0.00012128
	LIAGNPSLNER	1	1	1	Solyc05g054240.2.1		1183.64																																								0.00157065
Solyc05g054230.2.1	Nudix hydrolase 2 IPR000086 NUDIX hydrolase domain	15.12	1	4	4	9	48.1223	5.81	2	2						0								0				0								0
	Sequence	# PSMs	# Proteins	# Protein Groups	Protein Group Accessions	Modifications	MH+ [Da]	A2	D2	G2	V2	Y2	AB2	IonScore A2	IonScore P2	IonScore S2	IonScore V2	IonScore Y2	Exp Value J2	Exp Value M2	Exp Value P2	Exp Value S2	D9	G9	J9	M9	AB9	IonScore A9	IonScore D9	IonScore G9	IonScore V9	IonScore Y9	IonScore AB9	Exp Value A9	Exp Value P9	Exp Value S9	Exp Value V9	Exp Value Y9	K2	N2	Q2	T2	IonScore H2	IonScore K2	IonScore N2	IonScore Q2	Exp Value E2	Exp Value H2	Exp Value K2
	VCENIPIVLCGNK	4	2	1	Solyc01g104680.2.1	C2(Carbamidomethyl); C10(Carbamidomethyl)	1515.77		High																															High					45.97		0.000112647
	FYCWDTAGQEK	3	2	1	Solyc01g104680.2.1	C3(Carbamidomethyl)	1404.59		High																															High					19.14
	LVIVGDGGTGK	1	2	1	Solyc01g104680.2.1		1015.58																																								0.000403142
Solyc01g104590.2.1	Ribosomal protein L3 IPR019926 Ribosomal protein L3, conserved site IPR000597 Ribosomal protein L3	30.08	2	14	14	74	47.3283	4.63	2	2		0			131.458	15.42	7	7	142.584	14.65	6	6	211.179	18.51	9	11	133.936	15.17	7	7	129.959	13.37	6	6	206.698	17.22	7	8		0			55.672	6.94	3	3		0
	Sequence	# PSMs	# Proteins	# Protein Groups	Protein Group Accessions	Modifications	MH+ [Da]	A2	D2	G2	V2	Y2	AB2	IonScore A2	IonScore P2	IonScore S2	IonScore V2	IonScore Y2	Exp Value J2	Exp Value M2	Exp Value P2	Exp Value S2	D9	G9	J9	M9	AB9	IonScore A9	IonScore D9	IonScore G9	IonScore V9	IonScore Y9	IonScore AB9	Exp Value A9	Exp Value P9	Exp Value S9	Exp Value V9	Exp Value Y9	K2	N2	Q2	T2	IonScore H2	IonScore K2	IonScore N2	IonScore Q2	Exp Value E2	Exp Value H2	Exp Value K2
	GNEEMISMSYK	14	1	1	Solyc04g008740.2.1		1288.56	High						52.74						1.55282e-05																			High		High		33.38	37.23		24.84	0.00224543	0.00140055	0.000671782
	AVVTATQMLESMIK	19	1	1	Solyc04g008740.2.1	M12(Oxidation)	1537.8	High	High					49.8					2.55148e-05																								90.06				7.01944e-06	1.366e-08
	AVVTATQMLESMIK	16	1	1	Solyc04g008740.2.1	M8(Oxidation); M12(Oxidation)	1553.8	High	High	High				38.57		53.34			0.000125419			4.81985e-05																		High			92.08		31.64		0.000415505	7.49524e-09
	EGQEITVSTDYTIK	19	1	1	Solyc04g008740.2.1		1583.79	High	High	High				34.45	48.56				0.000593646	0.000168179	0.000130957																			High	High		48.03		28.54	48.48	6.48639e-05	0.000151889
	GDLGMEIPVEK	7	1	1	Solyc04g008740.2.1		1187.6	High	High	High				34.12																													37.71				0.004167	0.00166045
	CENTATLGER	8	1	1	Solyc04g008740.2.1	C1(Carbamidomethyl)	1150.52	High	High					28.18	44.92					0.00998151	0.000178769																				High					27.77	0.00397713
	ETDSFMVAR	7	1	1	Solyc04g008740.2.1		1055.48	High						27.12																													34.98					0.00166786
	AVVTATQMLESMIK	15	1	1	Solyc04g008740.2.1		1521.81		High	High																														High			74.11		53.28		4.29207e-06	5.06536e-07
	GNEEMISMSYK	15	1	1	Solyc04g008740.2.1	M5(Oxidation)	1304.55		High											0.000188918																							34.47				4.80035e-07	0.000733526
	VENQEGVINFDEILR	9	1	1	Solyc04g008740.2.1		1774.9			High					50.27						0.000122634																						36.7					0.00277935
	KGSDLVNVR	5	1	1	Solyc04g008740.2.1		987.558			High																																	35.8				0.000958107	0.00273548
	AGMNVAR	7	1	1	Solyc04g008740.2.1		718.366		High	High										7.74956e-05																											0.00273645
	AGMNVAR	7	1	1	Solyc04g008740.2.1	M3(Oxidation)	734.361		High						50.88						9.43153e-05																				High					41.37	0.000802081
	GDLGMEIPVEK	4	1	1	Solyc04g008740.2.1	M5(Oxidation)	1203.59																																				35.55					0.00316225
	KNVNLPGVVVDLPTLTEK	1	1	1	Solyc04g008740.2.1		1936.11
	GNEEMISMSYK	2	1	1	Solyc04g008740.2.1	M5(Oxidation); M8(Oxidation)	1320.55								26.37						0.00425737
	NVNLPGVVVDLPTLTEK	8	1	1	Solyc04g008740.2.1		1808.02		High	High					50.67						4.628e-05																				High					34.82
	ATDSESTEVILEASLK	24	1	1	Solyc04g008740.2.1		1692.86		High	High					82.94	80.59			4.75732e-06	4.84158e-05	6.12332e-08	9.99552e-08																	High	High	High		76.77	52.32	96.79	67.12	0.000257847	2.32468e-07	6.47683e-05
	IGSASVIK	2	1	1	Solyc04g008740.2.1		774.471																																	High					39.07		0.00165642
	GLCKPGDAVVALHR	3	1	1	Solyc04g008740.2.1	C3(Carbamidomethyl)	1492.8			High																																	38.91				0.00324655	0.00152306
	GLIPLLGEGSAK	2	1	1	Solyc04g008740.2.1		1154.68									29.78						0.00468123																									0.00575917
	ICIEAESSLDNEAIFK	10	1	1	Solyc04g008740.2.1	C2(Carbamidomethyl)	1838.89			High									3.77887e-07																						High		73.32			39.06		5.07489e-07
	IVCTLGPSSR	6	1	1	Solyc04g008740.2.1	C3(Carbamidomethyl)	1089.57			High					51.84					0.000125857	8.08476e-05
	LIVVLTR	3	1	1	Solyc04g008740.2.1		813.555																																	High			27.19		19.65			0.00392117
	IAMQNTQILCAVMLDTK	5	1	1	Solyc04g008740.2.1	C10(Carbamidomethyl)	1949.99																																				70.5					1.25666e-06
	GSDLVNVR	1	1	1	Solyc04g008740.2.1		859.463																																				37.02					0.00252234
	TGFLTDGKPIQLK	2	1	1	Solyc04g008740.2.1		1417.81																																				32.99					0.00477225
	IAMQNTQILCAVMLDTK	1	1	1	Solyc04g008740.2.1	M3(Oxidation); C10(Carbamidomethyl)	1965.98
Solyc04g008590.2.1	Pyruvate dehydrogenase E1 component subunit beta IPR005475 Transketolase, central region	8.09	2	4	4	17	46.8259	3.92	2	2		0			64.9655	6.13	3	3	58.2394	3.92	2	2	89.6338	8.09	4	4		0			75.6432	5.64	3	4						0								0
	Sequence	# PSMs	# Proteins	# Protein Groups	Protein Group Accessions	Modifications	MH+ [Da]	A2	D2	G2	V2	Y2	AB2	IonScore A2	IonScore P2	IonScore S2	IonScore V2	IonScore Y2	Exp Value J2	Exp Value M2	Exp Value P2	Exp Value S2	D9	G9	J9	M9	AB9	IonScore A9	IonScore D9	IonScore G9	IonScore V9	IonScore Y9	IonScore AB9	Exp Value A9	Exp Value P9	Exp Value S9	Exp Value V9	Exp Value Y9	K2	N2	Q2	T2	IonScore H2	IonScore K2	IonScore N2	IonScore Q2	Exp Value E2	Exp Value H2	Exp Value K2
	VPTADVSVVDLTVR	9	1	1	Solyc05g014470.2.1		1470.82	High						85.45	86.46	81.07					2.31592e-08	7.9726e-08																	High					76.73			5.89826e-08		2.17633e-07
	IGINGFGR	20	3	2	Solyc05g014470.2.1;Solyc06g071920.2.1		833.463	High	High	High	High			41.68	32.32	39.42	38.89		0.000861724	0.00070529	0.008499	0.00165717																	High		High		47.62	42.62		49.35	3.61716e-05	0.000250823	0.000793173
	EASYEDIK	13	1	1	Solyc05g014470.2.1		954.441	High		High				29.49	34.05	33.26					0.00204646	0.00245473																	High		High			35.51		34.37	5.57691e-05		0.00157466
	AGIALSK	13	3	2	Solyc06g071920.2.1;Solyc05g014470.2.1		659.408		High	High					41.55	41.36					0.000864305	0.000902957																	High		High			35.57		40.35	0.000740742		0.00342505
	KVVISAPSK	16	2	2	Solyc05g014470.2.1;Solyc06g071920.2.1		928.582		High	High	High					37.18	35.87		0.00126359	0.00035034		0.000832701																	High		High			37.38		40.83			0.000795224
	AVTVFGIR	5	1	1	Solyc05g014470.2.1		862.514			High	High						25.49
	SSIFDAK	5	4	3	Solyc05g014470.2.1;Solyc06g071920.2.1;Solyc10g005510.2.1		767.394		High	High																																					0.000123104
	AAIKEESEGK	2	3	2	Solyc06g071920.2.1;Solyc05g014470.2.1		1061.55		High																																						0.00691153
	AASFNIIPSSTGAAK	3	3	2	Solyc06g071920.2.1;Solyc05g014470.2.1		1434.76		High
	VVSWYDNEWGYSSR	5	1	1	Solyc05g014470.2.1		1747.78			High																															High					36.5	5.47205e-05
	VVISAPSK	1	2	2	Solyc05g014470.2.1;Solyc06g071920.2.1		800.487			High
	FGIVEGLMTTVHAMTATQK	1	1	1	Solyc05g014470.2.1	M8(Oxidation)	2051.04			High
	GILGYTEDDVVSTDFVGDSR	3	1	1	Solyc05g014470.2.1		2145																																		High					30.31
	DDVELVAVNDPFISTDYMTYMFK	1	1	1	Solyc05g014470.2.1	M18(Oxidation); M21(Oxidation)	2745.24																																		High					27.43
Solyc05g013820.2.1	Proteasome subunit beta type IPR000243 Peptidase T1A, proteasome beta-subunit	28.11	1	5	9	111	46.1859	7.63	2	2	68.1226	7.63	2	2	146.645	22.49	6	6	167.171	19.28	5	6	249.358	20.88	7	8	58.2035	6.43	2	2	175.394	19.28	5	6	88.3764	10.44	3	3	111.89	8.43	3	3	130.887	13.65	5	6	64.6963	6.83	2
	Sequence	# PSMs	# Proteins	# Protein Groups	Protein Group Accessions	Modifications	MH+ [Da]	A2	D2	G2	V2	Y2	AB2	IonScore A2	IonScore P2	IonScore S2	IonScore V2	IonScore Y2	Exp Value J2	Exp Value M2	Exp Value P2	Exp Value S2	D9	G9	J9	M9	AB9	IonScore A9	IonScore D9	IonScore G9	IonScore V9	IonScore Y9	IonScore AB9	Exp Value A9	Exp Value P9	Exp Value S9	Exp Value V9	Exp Value Y9	K2	N2	Q2	T2	IonScore H2	IonScore K2	IonScore N2	IonScore Q2	Exp Value E2	Exp Value H2	Exp Value K2
	IYVLTQFNSASLNR	2	1	1	Solyc07g056140.2.1		1625.87	High						55.37
	SVLGIILGGGAGTR	1	1	1	Solyc07g056140.2.1		1270.75	High						34.92
	IINKDNVQEAAR	3	1	1	Solyc07g056140.2.1		1370.74																																								0.000703768
	DVMLNLLR	1	1	1	Solyc07g056140.2.1		973.55
	MLDADVTDSVIGEGCVIK	1	1	1	Solyc07g056140.2.1	M1(Oxidation); C15(Carbamidomethyl)	1937.92
	DVMLNLLR	1	1	1	Solyc07g056140.2.1	M3(Oxidation)	989.546
	SGIVTVIK	3	1	1	Solyc07g056140.2.1		816.52																																		High					29.85	0.00671928
	ETDGYFIK	1	1	1	Solyc07g056140.2.1		972.468																																								0.00139233
	DNVQEAAR	1	1	1	Solyc07g056140.2.1		902.433																																								0.00509695
	MLDADVTDSVIGEGCVIK	1	1	1	Solyc07g056140.2.1	C15(Carbamidomethyl)	1921.93																																		High					30.11
Solyc07g055690.1.1	S-locus-specific glycoprotein S6 lectin	14.51	1	5	5	8	42.7	4.69	2	2										0												0			124.731	7.59	2	2
Solyc12g100200.1.1	Protein YdiU IPR003846 Uncharacterised protein family UPF0061	4.69	1	3	3	5										0				0				0							56.5591	3.24	2	2
	Sequence	# PSMs	# Proteins	# Protein Groups	Protein Group Accessions	Modifications	MH+ [Da]	A2	D2	G2	V2	Y2	AB2	IonScore A2	IonScore P2	IonScore S2	IonScore V2	IonScore Y2	Exp Value J2	Exp Value M2	Exp Value P2	Exp Value S2	D9	G9	J9	M9	AB9	IonScore A9	IonScore D9	IonScore G9	IonScore V9	IonScore Y9	IonScore AB9	Exp Value A9	Exp Value P9	Exp Value S9	Exp Value V9	Exp Value Y9	K2	N2	Q2	T2	IonScore H2	IonScore K2	IonScore N2	IonScore Q2	Exp Value E2	Exp Value H2	Exp Value K2
	FADGLAVLR	2	1	1	Solyc12g100200.1.1		961.548			High
	AITLGEILNSK	2	1	1	Solyc12g100200.1.1		1158.67			High
	ALCLVTTGK	1	1	1	Solyc12g100200.1.1	C3(Carbamidomethyl)	962.535
Solyc12g100120.1.1	Acetyl-CoA carboxylase-like protein IPR012878 Protein of unknown function DUF1680	3.58	1	2	2	2														0				0			67.067	3.58	2	2		0				0				0								0
	Sequence	# PSMs	# Proteins	# Protein Groups	Protein Group Accessions	Modifications	MH+ [Da]	A2	D2	G2	V2	Y2	AB2	IonScore A2	IonScore P2	IonScore S2	IonScore V2	IonScore Y2	Exp Value J2	Exp Value M2	Exp Value P2	Exp Value S2	D9	G9	J9	M9	AB9	IonScore A9	IonScore D9	IonScore G9	IonScore V9	IonScore Y9	IonScore AB9	Exp Value A9	Exp Value P9	Exp Value S9	Exp Value V9	Exp Value Y9	K2	N2	Q2	T2	IonScore H2	IonScore K2	IonScore N2	IonScore Q2	Exp Value E2	Exp Value H2	Exp Value K2
	TAGLETPGNPYGGWEAPGVELR	1	1	1	Solyc12g100120.1.1		2271.11
	LYSVTGNSK	1	1	1	Solyc12g100120.1.1		968.505
Solyc12g099660.1.1	Glucosidase 2 subunit beta IPR012913 Glucosidase II beta subunit-like	4.55	1	2	2	4		0				0			59.6797	4.55	2	2					62.4819	4.55	2	2
	Sequence	# PSMs	# Proteins	# Protein Groups	Protein Group Accessions	Modifications	MH+ [Da]	A2	D2	G2	V2	Y2	AB2	IonScore A2	IonScore P2	IonScore S2	IonScore V2	IonScore Y2	Exp Value J2	Exp Value M2	Exp Value P2	Exp Value S2	D9	G9	J9	M9	AB9	IonScore A9	IonScore D9	IonScore G9	IonScore V9	IonScore Y9	IonScore AB9	Exp Value A9	Exp Value P9	Exp Value S9	Exp Value V9	Exp Value Y9	K2	N2	Q2	T2	IonScore H2	IonScore K2	IonScore N2	IonScore Q2	Exp Value E2	Exp Value H2	Exp Value K2
	IGDTAGTIDNIIQCK	22	2	2	Solyc12g099260.1.1;Solyc01g059880.2.1	C14(Carbamidomethyl)	1618.81	High		High	High			75.31			67.03			2.91734e-05																			High		High	High		77.15		43.22	2.44364e-08		2.21665e-07
	VVAIIAEGVPESDTK	25	1	1	Solyc12g099260.1.1		1527.83	High	High	High	High			52.22		65.95	38.85		0.000576012	0.000371896		2.29958e-06																	High	High	High	High	80.25	43.99	35.87	64.1	1.40417e-05	8.82697e-08	0.000361118
	ETPSVAGIINPGSEGFQK	13	2	2	Solyc12g099260.1.1;Solyc01g059880.2.1		1830.93	High	High	High				42.12																																	5.70883e-06
	VVIGPATVGGIQAGAFK	30	2	2	Solyc12g099260.1.1;Solyc01g059880.2.1		1584.91	High	High	High	High			32.33		62.56	30.7			3.85307e-05		3.66053e-06																	High	High	High		68.38	63.09	27.5	51.78	1.14067e-07	7.47837e-07	2.62636e-06
	SGGMSNELYNTIAR	19	1	1	Solyc12g099260.1.1	M4(Oxidation)	1528.71		High	High										0.000296683																			High					79.06			1.42282e-07		7.20158e-08
	VELLQLYAR	2	1	1	Solyc12g099260.1.1		1104.64
	SAAASSMSALK	12	2	2	Solyc12g099260.1.1;Solyc01g059880.2.1		1023.51		High	High						37.31				0.00538311		0.00193212																	High				58.96	57.24				1.20705e-05	1.96351e-05
	SGGMSNELYNTIAR	15	1	1	Solyc12g099260.1.1		1512.71		High	High						50.03			0.000369175			7.00147e-05																					62.95				5.32504e-05	3.57428e-06
	FGGAVDDAAR	5	1	1	Solyc12g099260.1.1		978.465			High										0.000523937																			High				42.75	31.31				0.000395509	0.00624966
	DEYSLVEALK	4	2	2	Solyc12g099260.1.1;Solyc01g059880.2.1		1166.59		High	High
	MIVVLGELGGR	4	1	1	Solyc12g099260.1.1	M1(Oxidation)	1159.65		High
	SGGEMESAQAK	1	2	2	Solyc12g099260.1.1;Solyc01g059880.2.1		1094.48		High
	SAAASSMSALK	3	2	2	Solyc12g099260.1.1;Solyc01g059880.2.1	M7(Oxidation)	1039.51		High
	MLDFDFLCGR	10	2	2	Solyc12g099260.1.1;Solyc01g059880.2.1	M1(Oxidation); C8(Carbamidomethyl)	1289.57		High										0.000485339																								32.87					0.00172999
	MLDFDFLCGR	7	2	2	Solyc12g099260.1.1;Solyc01g059880.2.1	C8(Carbamidomethyl)	1273.57		High	High
	TTQALFYNYK	8	2	2	Solyc12g099260.1.1;Solyc01g059880.2.1		1248.63		High							39.13						0.00148449																	High				38.57	31.05			0.000146749	0.00168879	0.0102081
	MIVVLGELGGR	6	1	1	Solyc12g099260.1.1		1143.66			High																													High					38.85			0.00186947		0.00151167
	VTDGVYEGIAIGGDVFPGSTLSDHVLR	1	1	1	Solyc12g099260.1.1		2774.41
	SAAASSMSALKQPTIR	1	1	1	Solyc12g099260.1.1		1618.86
	ANNKVVIGPATVGGIQAGAFK	1	2	2	Solyc12g099260.1.1;Solyc01g059880.2.1		2012.13
Solyc12g098940.1.1	Ubiquitin IPR019956 Ubiquitin subgroup	26.92	9	4	4	7														0				0				0				0			125.841	21.79	3	3		0				0
	Sequence	# PSMs	# Proteins	# Protein Groups	Protein Group Accessions	Modifications	MH+ [Da]	A2	D2	G2	V2	Y2	AB2	IonScore A2	IonScore P2	IonScore S2	IonScore V2	IonScore Y2	Exp Value J2	Exp Value M2	Exp Value P2	Exp Value S2	D9	G9	J9	M9	AB9	IonScore A9	IonScore D9	IonScore G9	IonScore V9	IonScore Y9	IonScore AB9	Exp Value A9	Exp Value P9	Exp Value S9	Exp Value V9	Exp Value Y9	K2	N2	Q2	T2	IonScore H2	IonScore K2	IonScore N2	IonScore Q2	Exp Value E2	Exp Value H2	Exp Value K2
	TITLEVESSDTIDNVK	3	9	1	Solyc12g098940.1.1		1763.89																																		High		86.29			52.64		4.00612e-08
	ESTLHLVLR	1	8	1	Solyc12g098940.1.1		1067.62																																				43.44					0.000271739
	TLADYNIQK	2	9	1	Solyc12g098940.1.1		1065.56																																		High		32.37			34.4		0.00860452
	LAVLQFYK	1	2	1	Solyc12g098940.1.1		981.578
Solyc12g098500.1.1	Adenosylhomocysteinase IPR000043 S-adenosyl-L-homocysteine hydrolase	12.99	1	4	7	47		0				0			88.5694	4.54	2	2	99.5042	4.54	2	3		0				0				0				0				0			131.788	8.45	4	5	137.032	9.07	4
	Sequence	# PSMs	# Proteins	# Protein Groups	Protein Group Accessions	Modifications	MH+ [Da]	A2	D2	G2	V2	Y2	AB2	IonScore A2	IonScore P2	IonScore S2	IonScore V2	IonScore Y2	Exp Value J2	Exp Value M2	Exp Value P2	Exp Value S2	D9	G9	J9	M9	AB9	IonScore A9	IonScore D9	IonScore G9	IonScore V9	IonScore Y9	IonScore AB9	Exp Value A9	Exp Value P9	Exp Value S9	Exp Value V9	Exp Value Y9	K2	N2	Q2	T2	IonScore H2	IonScore K2	IonScore N2	IonScore Q2	Exp Value E2	Exp Value H2	Exp Value K2
	LVGVSEETTTGVK	13	3	2	Solyc09g092380.2.1;Solyc12g098500.1.1		1319.71	High	High	High				58.42					0.000101377	1.26671e-05																			High				59.04	56.73			6.02475e-05	1.6902e-05	2.877e-05
	ATDVMIAGK	13	3	2	Solyc09g092380.2.1;Solyc12g098500.1.1		905.476		High	High						40.49			0.000175438	0.0149666		0.00139356																	High				60.86	48.81			0.000310545	1.27975e-05	0.000216354
	ATDVMIAGK	7	3	2	Solyc09g092380.2.1;Solyc12g098500.1.1	M5(Oxidation)	921.471		High	High																																	51.91				0.000571073	9.85579e-05
	SKFDNLYGCR	3	2	1	Solyc09g092380.2.1	C9(Carbamidomethyl)	1259.58			High																																	49.3				0.00097023	5.87449e-05
	FDNLYGCR	1	2	1	Solyc09g092380.2.1	C7(Carbamidomethyl)	1044.46
	DIIMVDHMR	2	3	2	Solyc09g092380.2.1;Solyc12g098500.1.1		1129.55												0.00956695																								34.02					0.00253618
	DIIMVDHMR	3	3	2	Solyc09g092380.2.1;Solyc12g098500.1.1	M8(Oxidation)	1145.54												0.00692796
	SGILVLAEGR	3	1	1	Solyc12g098500.1.1		1014.59												0.00252315																				High	High				42.77	38.97				0.000467674
	VALIAGYGDVGK	2	1	1	Solyc12g098500.1.1		1162.65																																High	High				30.65	30.1				0.0100306
Solyc12g098490.1.1	Serine hydroxymethyltransferase IPR001085 Serine hydroxymethyltransferase	19.53	1	4	8	25		0				0				0				0				0				0				0				0				0				0				0
	Sequence	# PSMs	# Proteins	# Protein Groups	Protein Group Accessions	Modifications	MH+ [Da]	A2	D2	G2	V2	Y2	AB2	IonScore A2	IonScore P2	IonScore S2	IonScore V2	IonScore Y2	Exp Value J2	Exp Value M2	Exp Value P2	Exp Value S2	D9	G9	J9	M9	AB9	IonScore A9	IonScore D9	IonScore G9	IonScore V9	IonScore Y9	IonScore AB9	Exp Value A9	Exp Value P9	Exp Value S9	Exp Value V9	Exp Value Y9	K2	N2	Q2	T2	IonScore H2	IonScore K2	IonScore N2	IonScore Q2	Exp Value E2	Exp Value H2	Exp Value K2
	NAVFGDSSALAPGGVR	11	2	2	Solyc05g053810.2.1;Solyc12g098490.1.1		1517.77	High		High				36.24					0.0090859																				High	High	High			39.57	28.54	39.16	3.7168e-08		0.00144634
	AVTITLNIQK	1	1	1	Solyc05g053810.2.1		1100.67
	IGTPAMTSR	2	2	2	Solyc05g053810.2.1;Solyc12g098490.1.1		933.482		High																																						0.00493006
	IGTPAMTSR	2	2	2	Solyc05g053810.2.1;Solyc12g098490.1.1	M6(Oxidation)	949.477		High
	YSEGIPGNR	3	2	2	Solyc05g053810.2.1;Solyc12g098490.1.1		992.48		High							31.7						0.00723409
	YYGGNEYIDQIENLTR	2	1	1	Solyc05g053810.2.1		1947.91								66.28						1.75451e-06																						86.67					1.52848e-08
	AGMIFYR	1	1	1	Solyc05g053810.2.1	M3(Oxidation)	873.427																																	High					24.11
	VSATSIYFESLPYK	2	1	1	Solyc12g098490.1.1		1604.82
	LLICGGSAYPR	1	2	2	Solyc05g053810.2.1;Solyc12g098490.1.1	C4(Carbamidomethyl)	1206.63
Solyc12g098330.1.1	60S ribosomal protein L13a-like protein IPR005755 Ribosomal protein L13, eukaryotic_archaeal	35.92	1	2	9	48										0								0				0				0			105.772	12.14	2	3					119.329	10.68	2	3
	Sequence	# PSMs	# Proteins	# Protein Groups	Protein Group Accessions	Modifications	MH+ [Da]	A2	D2	G2	V2	Y2	AB2	IonScore A2	IonScore P2	IonScore S2	IonScore V2	IonScore Y2	Exp Value J2	Exp Value M2	Exp Value P2	Exp Value S2	D9	G9	J9	M9	AB9	IonScore A9	IonScore D9	IonScore G9	IonScore V9	IonScore Y9	IonScore AB9	Exp Value A9	Exp Value P9	Exp Value S9	Exp Value V9	Exp Value Y9	K2	N2	Q2	T2	IonScore H2	IonScore K2	IonScore N2	IonScore Q2	Exp Value E2	Exp Value H2	Exp Value K2
	AEEIMGQAIR	14	1	1	Solyc12g098150.1.1		1117.57	High		High	High	High		41.62	46.71	66.58	59.55	43.88			0.000244234	2.51655e-06																			High		50.87			32.66	9.69202e-06	9.00311e-05
	AEEIMGQAIR	17	1	1	Solyc12g098150.1.1	M5(Oxidation)	1133.56	High		High	High	High		38.09	44.79		44.57	40.59			0.000365084																				High	High	40.02			42.72	0.000390012	0.00114969
	IFWGGSGPNDK	10	1	1	Solyc12g098150.1.1		1177.56	High		High	High			33.39			39.98																								High	High	37.65			34.45	0.000690186	0.00163201
	AMNYVIDK	7	1	1	Solyc12g098150.1.1		953.476								46.27	41.63					0.000201821	0.000587444																			High					38.58	0.00272876
	RSDIVVSTK	8	1	1	Solyc12g098150.1.1		1004.57				High				37.85	33.16	32.33				0.00184566	0.00536195																			High					31.1
	SDIVVSTK	15	1	1	Solyc12g098150.1.1		848.472			High	High	High			54.2	35.69	49.02	35.37			5.55077e-05	0.0039387																			High	High				53.96	0.00635847
	YTSGNIPPDSR	7	1	1	Solyc12g098150.1.1		1206.58									42.67						0.000481271																									0.000171797
	LDLVGPIVEQPEYNLLSR	4	1	1	Solyc12g098150.1.1		2055.12									43.64						0.000313573																					43.67				0.0038366	0.000317857
	AMNYVIDK	2	1	1	Solyc12g098150.1.1	M2(Oxidation)	969.471								34.74						0.00263554
	DHGVNFFDNAEVYANGR	1	1	1	Solyc12g098150.1.1		1924.86				High						35.98
	HIIEGTK	1	1	1	Solyc12g098150.1.1		797.452				High						24.46
Solyc12g096760.1.1	Alcohol dehydrogenase zinc-containing IPR002085 Alcohol dehydrogenase superfamily, zinc-containing	41.69	1	13	13	47		0				0			124.679	6.71	2	2	367.808	27.41	8	11	84.4934	6.71	2	2	78.927	6.71	2	2	138.704	10.5	3	3	228.788	13.41	4	6	75.0892	8.75	3	3		0			63.5065	5.83	2
	Sequence	# PSMs	# Proteins	# Protein Groups	Protein Group Accessions	Modifications	MH+ [Da]	A2	D2	G2	V2	Y2	AB2	IonScore A2	IonScore P2	IonScore S2	IonScore V2	IonScore Y2	Exp Value J2	Exp Value M2	Exp Value P2	Exp Value S2	D9	G9	J9	M9	AB9	IonScore A9	IonScore D9	IonScore G9	IonScore V9	IonScore Y9	IonScore AB9	Exp Value A9	Exp Value P9	Exp Value S9	Exp Value V9	Exp Value Y9	K2	N2	Q2	T2	IonScore H2	IonScore K2	IonScore N2	IonScore Q2	Exp Value E2	Exp Value H2	Exp Value K2
	LIGCYVVGSAGSK	12	1	1	Solyc12g096760.1.1	C4(Carbamidomethyl)	1310.68		High	High						41.23						0.000787257																	High				49.09	48.66			2.65481e-05	0.000128243	0.000168138
	MLDAVLLNMR	13	1	1	Solyc12g096760.1.1	M1(Oxidation)	1191.62		High	High																																	61.61				0.00020537	1.03881e-05
	MLDAVLLNMR	4	1	1	Solyc12g096760.1.1		1175.63		High																																		63.2					7.58629e-06
	VVDSAHPK	2	1	1	Solyc12g096760.1.1		852.457		High
	VPEDSNSVLVK	1	1	1	Solyc12g096760.1.1		1186.63		High
	TEGSYTDSFTPGSPIVGFGVAK	1	1	1	Solyc12g096760.1.1		2217.08		High
	ESDMELR	1	1	1	Solyc12g096760.1.1		879.388		High
	YFPDGIDIYFENVGGK	2	1	1	Solyc12g096760.1.1		1833.88		High																																		65.73					2.05821e-06
	EKVELLK	1	1	1	Solyc12g096760.1.1		858.529		High
	LKVPEDSNSVLVK	2	1	1	Solyc12g096760.1.1		1427.81			High
	QVVLVAR	1	1	1	Solyc12g096760.1.1		784.504																																				27.13					0.00677748
	APETLFK	4	1	1	Solyc12g096760.1.1		805.445									38.37						0.0018921																	High					35.35					0.00383642
	EEQDLSAALK	1	1	1	Solyc12g096760.1.1		1103.56
	KGETVYVSAASGAVGQLVGQFAK	2	1	1	Solyc12g096760.1.1		2267.21
Solyc12g096700.1.1	Ribosomal L9-like protein IPR002359 Ribosomal protein L6, conserved site-2	58.25	1	3	12	58										0				0				0				0								0				0				0
	Sequence	# PSMs	# Proteins	# Protein Groups	Protein Group Accessions	Modifications	MH+ [Da]	A2	D2	G2	V2	Y2	AB2	IonScore A2	IonScore P2	IonScore S2	IonScore V2	IonScore Y2	Exp Value J2	Exp Value M2	Exp Value P2	Exp Value S2	D9	G9	J9	M9	AB9	IonScore A9	IonScore D9	IonScore G9	IonScore V9	IonScore Y9	IonScore AB9	Exp Value A9	Exp Value P9	Exp Value S9	Exp Value V9	Exp Value Y9	K2	N2	Q2	T2	IonScore H2	IonScore K2	IonScore N2	IonScore Q2	Exp Value E2	Exp Value H2	Exp Value K2
	KVDMLDGVTVVR	5	2	2	Solyc06g073310.2.1;Solyc12g096700.1.1		1331.74				High						49.8																								High		71.05			39.02		9.57987e-07
	VKDELVLDGNDIELVSR	7	3	3	Solyc06g073310.2.1;Solyc12g096700.1.1;Solyc08g014550.2.1		1914.02								45.54						0.000272273																			High	High		55.79		35.4	34.55		2.67588e-05
	FLDGIYVSEK	8	3	3	Solyc06g073310.2.1;Solyc12g096700.1.1;Solyc08g014550.2.1		1170.61				High				47.84	34.67	43.96				0.000138949	0.00255895																			High	High	47.52			48.05		0.000149574
	TILSSETMDIPDGITIK	9	3	3	Solyc12g096700.1.1;Solyc06g073310.2.1;Solyc08g014550.2.1	M8(Oxidation)	1849.95				High				32.64		32.09				0.00661571																			High	High	High	61.47		49.84	80.29		8.80373e-06
	KVDMLDGVTVVR	7	3	3	Solyc06g073310.2.1;Solyc12g096700.1.1;Solyc08g014550.2.1	M4(Oxidation)	1347.73				High				36.26		28.89				0.00318216																				High		64.14			47.57		4.9534e-06
	TILSSETMDIPDGITIK	5	3	3	Solyc06g073310.2.1;Solyc12g096700.1.1;Solyc08g014550.2.1		1833.95								53.1						6.51406e-05																			High	High		58.57		50.71	53.29		1.99458e-05
	KFLDGIYVSEK	1	3	3	Solyc06g073310.2.1;Solyc12g096700.1.1;Solyc08g014550.2.1		1298.7																																				53.42					3.59441e-05
	FVYAHFPINASITGGNK	3	2	2	Solyc06g073310.2.1;Solyc12g096700.1.1		1835.95																																		High		41.41			32.34		0.000881779
	VDMLDGVTVVR	2	3	3	Solyc06g073310.2.1;Solyc08g014550.2.1;Solyc12g096700.1.1	M3(Oxidation)	1219.64								46.22						0.000429806																						36.78					0.00377809
	DELVLDGNDIELVSR	1	3	3	Solyc06g073310.2.1;Solyc08g014550.2.1;Solyc12g096700.1.1		1686.86								53.45						5.80635e-05
	TALSHVENLITGVTK	3	2	2	Solyc12g096700.1.1;Solyc08g014550.2.1		1582.88																																		High					43.87
	LIEIEGPR	3	1	1	Solyc12g096700.1.1		926.53																																		High	High				29.8
	SAALINQK	2	3	3	Solyc06g073310.2.1;Solyc08g014550.2.1;Solyc12g096700.1.1		844.488									46.01						0.000354614																				High
	IDAWFSSR	1	1	1	Solyc12g096700.1.1		981.479																																			High
	VDMLDGVTVVR	1	1	1	Solyc06g073310.2.1		1203.64				High						48.65
Solyc12g096300.1.1	40S ribosomal protein S6 IPR014401 Ribosomal protein S6, eukaryotic	34.54	1	2	7	52		0				0			154.089	24.1	4	5	191.99	19.68	4	5		0			85.017	9.24	2	2	158.27	20.88	4	4		0				0				0				0
	Sequence	# PSMs	# Proteins	# Protein Groups	Protein Group Accessions	Modifications	MH+ [Da]	A2	D2	G2	V2	Y2	AB2	IonScore A2	IonScore P2	IonScore S2	IonScore V2	IonScore Y2	Exp Value J2	Exp Value M2	Exp Value P2	Exp Value S2	D9	G9	J9	M9	AB9	IonScore A9	IonScore D9	IonScore G9	IonScore V9	IonScore Y9	IonScore AB9	Exp Value A9	Exp Value P9	Exp Value S9	Exp Value V9	Exp Value Y9	K2	N2	Q2	T2	IonScore H2	IonScore K2	IonScore N2	IonScore Q2	Exp Value E2	Exp Value H2	Exp Value K2
	KGENDLPGLTDTEKPR	7	3	2	Solyc08g006040.2.1;Solyc12g096300.1.1		1769.9	High		High				38.87																													37.05				3.08016e-05	0.0026036
	QGVLTPGR	9	3	2	Solyc12g096300.1.1;Solyc08g006040.2.1		827.473	High	High		High			34.53			29.11																														0.00176443
	ISQEVSGDALGEEFK	10	1	1	Solyc12g096300.1.1		1608.78		High	High					40.05	60.26					0.000825442	7.6764e-06
	GCIVSPDLSVLNLVIVK	9	3	2	Solyc12g096300.1.1;Solyc08g006040.2.1	C2(Carbamidomethyl)	1826.05		High						38.25						0.000628419																						49.81					4.649e-05
	FNIANPTTGCQK	8	3	2	Solyc12g096300.1.1;Solyc08g006040.2.1	C10(Carbamidomethyl)	1350.65			High										0.00935416																							37.02				0.00331487	0.00189672
	KLEIDDDQK	1	1	1	Solyc12g096300.1.1		1103.56		High
	LVTPLTLQR	8	3	2	Solyc12g096300.1.1;Solyc08g006040.2.1		1040.65			High	High					25.72	30.24			0.00710172		0.00723375
Solyc12g096220.1.1	60S ribosomal protein L7 IPR005512 Rop nucleotide exchanger, PRONE	14.7	1	3	11	60		0				0				0				0				0				0				0			154.753	7.14	5	5	119.409	2.88	2	3	105.089	3.71	3	4	74.8309	3.85	2
	Sequence	# PSMs	# Proteins	# Protein Groups	Protein Group Accessions	Modifications	MH+ [Da]	A2	D2	G2	V2	Y2	AB2	IonScore A2	IonScore P2	IonScore S2	IonScore V2	IonScore Y2	Exp Value J2	Exp Value M2	Exp Value P2	Exp Value S2	D9	G9	J9	M9	AB9	IonScore A9	IonScore D9	IonScore G9	IonScore V9	IonScore Y9	IonScore AB9	Exp Value A9	Exp Value P9	Exp Value S9	Exp Value V9	Exp Value Y9	K2	N2	Q2	T2	IonScore H2	IonScore K2	IonScore N2	IonScore Q2	Exp Value E2	Exp Value H2	Exp Value K2
	VEPYVTYGYPNLK	12	3	3	Solyc12g096220.1.1;Solyc07g008370.2.1;Solyc08g075090.2.1		1542.79			High	High						39.85																						High			High		33.06					0.00499254
	ENFINELIR	1	2	2	Solyc07g008370.2.1;Solyc12g096220.1.1		1147.61
	GGFYVDPEAK	10	3	3	Solyc07g008370.2.1;Solyc08g075090.2.1;Solyc12g096220.1.1		1082.52		High	High					43.59						0.000334704																				High		30.26			57.67	0.00157153	0.00602809
	LLFIIR	4	2	2	Solyc07g008370.2.1;Solyc12g096220.1.1		774.523			High									0.0123558																												0.00331391
	ILQLLR	12	3	3	Solyc07g008370.2.1;Solyc08g075090.2.1;Solyc12g096220.1.1		755.513			High					31.7	27.06			0.00751401		0.00124779	0.00380473																			High		25.96			27.76		0.00520494
	IPLTDNSVIEQGLGK	13	1	1	Solyc12g096220.1.1		1583.87												7.11852e-07																				High			High	73.25	36.27				4.04544e-07	0.00203001
	EYAEQDKELIR	1	1	1	Solyc12g096220.1.1		1393.7																																				50.41					0.000113284
	GINAMPPQTK	2	3	3	Solyc12g096220.1.1;Solyc07g008370.2.1;Solyc08g075090.2.1		1056.55				High						25.08																										31.35					0.00622901
	ATVNMLHR	2	3	3	Solyc07g008370.2.1;Solyc08g075090.2.1;Solyc12g096220.1.1	M5(Oxidation)	957.492																																		High					30.52
	APLGGLK	1	3	3	Solyc12g096220.1.1;Solyc08g075090.2.1;Solyc07g008370.2.1		655.414
	QANNFLWPFQLK	1	1	1	Solyc08g075090.2.1		1505.79
	GINAMPPQTK	1	3	3	Solyc07g008370.2.1;Solyc08g075090.2.1;Solyc12g096220.1.1	M5(Oxidation)	1072.55
Solyc12g096150.1.1	60S ribosomal protein L13 IPR001380 Ribosomal protein L13e	31.07	1	1	6	45		0				0			98.5592	20.87	3	3	108.918	16.99	2	3		0				0				0				0				0								0
	Sequence	# PSMs	# Proteins	# Protein Groups	Protein Group Accessions	Modifications	MH+ [Da]	A2	D2	G2	V2	Y2	AB2	IonScore A2	IonScore P2	IonScore S2	IonScore V2	IonScore Y2	Exp Value J2	Exp Value M2	Exp Value P2	Exp Value S2	D9	G9	J9	M9	AB9	IonScore A9	IonScore D9	IonScore G9	IonScore V9	IonScore Y9	IonScore AB9	Exp Value A9	Exp Value P9	Exp Value S9	Exp Value V9	Exp Value Y9	K2	N2	Q2	T2	IonScore H2	IonScore K2	IonScore N2	IonScore Q2	Exp Value E2	Exp Value H2	Exp Value K2
	SLEGLQTNVQR	17	2	2	Solyc12g096150.1.1;Solyc08g075700.2.1		1244.66	High	High	High	High			35.15	41.22		49.07				0.000917437																				High	High				37.84
	AGDSSAEELANATQVQGPYLPIVR	10	1	1	Solyc12g096150.1.1		2486.26		High						51.77	43.61					7.35127e-05	0.000481241																			High					50.31
	GFSLEELK	6	2	2	Solyc12g096150.1.1;Solyc08g075700.2.1		922.488				High						25.28																										30.6					0.00775158
	KLAPTIGIAVDHR	6	2	2	Solyc08g075700.2.1;Solyc12g096150.1.1		1390.82									29.03						0.00587622																					36.63					0.000793036
	LAPTIGIAVDHR	4	2	2	Solyc12g096150.1.1;Solyc08g075700.2.1		1262.72
	TWFNQPAR	2	2	2	Solyc08g075700.2.1;Solyc12g096150.1.1		1019.51
Solyc12g096000.1.1	ATP-dependent RNA helicase eIF4A IPR011545 DNA_RNA helicase, DEAD_DEAH box type, N-terminal	10.66	5	4	4	13		0								0				0				0				0			62.3922	6.09	2	2	83.1916	7.11	3	3										0
	Sequence	# PSMs	# Proteins	# Protein Groups	Protein Group Accessions	Modifications	MH+ [Da]	A2	D2	G2	V2	Y2	AB2	IonScore A2	IonScore P2	IonScore S2	IonScore V2	IonScore Y2	Exp Value J2	Exp Value M2	Exp Value P2	Exp Value S2	D9	G9	J9	M9	AB9	IonScore A9	IonScore D9	IonScore G9	IonScore V9	IonScore Y9	IonScore AB9	Exp Value A9	Exp Value P9	Exp Value S9	Exp Value V9	Exp Value Y9	K2	N2	Q2	T2	IonScore H2	IonScore K2	IonScore N2	IonScore Q2	Exp Value E2	Exp Value H2	Exp Value K2
	GLDVIQQAQSGTGK	1	4	1	Solyc12g096000.1.1		1401.73			High
	VLITTDLLAR	6	5	1	Solyc12g096000.1.1		1114.68			High																															High		57.48			36.01		1.20588e-05
	RDELTLEGIK	1	5	1	Solyc12g096000.1.1		1173.65																																				33.71					0.00661806
	ELAQQIEK	5	5	1	Solyc12g096000.1.1		958.52																																		High		31.22			29.93		0.00849479
Solyc12g095760.1.1	Diphosphate--fructose-6-phosphate 1-phosphotransferase IPR011183 Pyrophosphate-dependent phosphofructokinase PfpB	14.1	1	5	7	60													165.503	5.83	3	4		0				0				0			135.556	4.21	2	3
	Sequence	# PSMs	# Proteins	# Protein Groups	Protein Group Accessions	Modifications	MH+ [Da]	A2	D2	G2	V2	Y2	AB2	IonScore A2	IonScore P2	IonScore S2	IonScore V2	IonScore Y2	Exp Value J2	Exp Value M2	Exp Value P2	Exp Value S2	D9	G9	J9	M9	AB9	IonScore A9	IonScore D9	IonScore G9	IonScore V9	IonScore Y9	IonScore AB9	Exp Value A9	Exp Value P9	Exp Value S9	Exp Value V9	Exp Value Y9	K2	N2	Q2	T2	IonScore H2	IonScore K2	IonScore N2	IonScore Q2	Exp Value E2	Exp Value H2	Exp Value K2
	TTEQVNAAMAACK	12	2	2	Solyc12g095760.1.1;Solyc04g082880.2.1	M9(Oxidation); C12(Carbamidomethyl)	1410.64		High		High				101.13	85.03	82.92				3.97015e-10	1.30331e-08																			High		49.07			63.28		6.3798e-05
	TTEQVNAAMAACK	13	2	2	Solyc04g082880.2.1;Solyc12g095760.1.1	C12(Carbamidomethyl)	1394.64		High		High				81.09	58.61	68.25				5.05724e-08	8.74528e-06																			High	High	81.74			85.5		4.95715e-08
	NQFVETNVGFDTICK	5	1	1	Solyc12g095760.1.1	C14(Carbamidomethyl)	1771.84		High
	ICDTVQAR	1	1	1	Solyc12g095760.1.1	C2(Carbamidomethyl)	962.475		High
	TLEITNDILATYK	13	1	1	Solyc12g095760.1.1		1494.81				High				56.6	57.98	62.88				2.26433e-05	1.63201e-05																			High	High	31.99			62.86		0.00648222
	VELGDATTAADPSGEHVISR	9	1	1	Solyc12g095760.1.1		2024.99				High					33.8	33.8					0.00460641																			High					44.8
	NQGGYDMLGR	5	2	2	Solyc12g095760.1.1;Solyc04g082880.2.1		1110.5				High					39.59	33					0.000549503																				High
	VGIVFCGR	1	1	1	Solyc12g095760.1.1	C6(Carbamidomethyl)	907.481
	NQGGYDMLGR	1	2	2	Solyc04g082880.2.1;Solyc12g095760.1.1	M7(Oxidation)	1126.49
Solyc12g094620.1.1	Catalase IPR018028 Catalase related subgroup	14.23	1	6	6	20		0								0			204.695	7.72	3	5	86.0337	5.49	2	2	115.061	4.88	2	3		0			227.114	12.4	5	6		0			102.409	4.88	2	2	49.17	4.07	2
	Sequence	# PSMs	# Proteins	# Protein Groups	Protein Group Accessions	Modifications	MH+ [Da]	A2	D2	G2	V2	Y2	AB2	IonScore A2	IonScore P2	IonScore S2	IonScore V2	IonScore Y2	Exp Value J2	Exp Value M2	Exp Value P2	Exp Value S2	D9	G9	J9	M9	AB9	IonScore A9	IonScore D9	IonScore G9	IonScore V9	IonScore Y9	IonScore AB9	Exp Value A9	Exp Value P9	Exp Value S9	Exp Value V9	Exp Value Y9	K2	N2	Q2	T2	IonScore H2	IonScore K2	IonScore N2	IonScore Q2	Exp Value E2	Exp Value H2	Exp Value K2
	GPVLLEDYYLIEK	8	1	1	Solyc12g094620.1.1		1551.83		High										2.05114e-06																								50.77				0.000544497	8.87781e-05
	IGPNYMQLPVNAPK	3	1	1	Solyc12g094620.1.1	M6(Oxidation)	1557.81		High																																		56.28				2.08487e-05	2.48458e-05
	IGPNYMQLPVNAPK	1	1	1	Solyc12g094620.1.1		1541.82		High
	APGAQTPVICR	5	1	1	Solyc12g094620.1.1	C10(Carbamidomethyl)	1169.61		High										0.00012806																				High				61.71	35.43				5.53113e-06	0.00234863
	EGNFDLVGNNVPVFFNR	1	1	1	Solyc12g094620.1.1		1937.95																																				57.3					2.00174e-05
	LATFDR	1	1	1	Solyc12g094620.1.1		722.383																																				33.11					0.00505755
	CMSEEEAIR	1	1	1	Solyc12g094620.1.1	C1(Carbamidomethyl)	1124.47																																High					26.74					0.00431122
Solyc12g094430.1.1	Glutathione S-transferase IPR004046 Glutathione S-transferase, C-terminal	41.63	1	11	11	36		0								0				0			67.6986	9.5	2	2		0				0				0			170.116	30.77	7	8		0			65.9587	12.67	3
	Sequence	# PSMs	# Proteins	# Protein Groups	Protein Group Accessions	Modifications	MH+ [Da]	A2	D2	G2	V2	Y2	AB2	IonScore A2	IonScore P2	IonScore S2	IonScore V2	IonScore Y2	Exp Value J2	Exp Value M2	Exp Value P2	Exp Value S2	D9	G9	J9	M9	AB9	IonScore A9	IonScore D9	IonScore G9	IonScore V9	IonScore Y9	IonScore AB9	Exp Value A9	Exp Value P9	Exp Value S9	Exp Value V9	Exp Value Y9	K2	N2	Q2	T2	IonScore H2	IonScore K2	IonScore N2	IonScore Q2	Exp Value E2	Exp Value H2	Exp Value K2
	VYGPTLSTAVSR	5	1	1	Solyc12g094430.1.1		1250.68									39.98						0.00106992																									3.20885e-05
	LKQDENLIR	4	1	1	Solyc12g094430.1.1		1128.64																																High					35.56			0.00709578		0.00254344
	VLDVYEKR	1	1	1	Solyc12g094430.1.1		1021.57
	QDENLIR	2	1	1	Solyc12g094430.1.1		887.458
	AELITSR	4	1	1	Solyc12g094430.1.1		789.446									38.44						0.00270684
	KVVEMQTSPPPS	4	1	1	Solyc12g094430.1.1		1299.67					High						42.41																					High					33.15					0.00455122
	VVEMQTSPPPS	4	1	1	Solyc12g094430.1.1	M4(Oxidation)	1187.56
	IQPFGQVPAYQDEDITLFESR	3	1	1	Solyc12g094430.1.1		2453.19
	NVQFHLIPVNMAK	2	1	1	Solyc12g094430.1.1		1510.82
	VVEMQTSPPPS	3	1	1	Solyc12g094430.1.1		1171.57					High						36.45
	VLDVYEK	2	1	1	Solyc12g094430.1.1		865.466																																High					30.87					0.00642495
	GLYGTNPLEK	1	1	1	Solyc12g094430.1.1		1091.57
	KVVEMQTSPPPS	1	1	1	Solyc12g094430.1.1	M5(Oxidation)	1315.66
Solyc12g088760.1.1	Subtilisin-like protease IPR015500 Peptidase S8, subtilisin-related	5.74	1	4	4	10																						0												0				0				0
	Sequence	# PSMs	# Proteins	# Protein Groups	Protein Group Accessions	Modifications	MH+ [Da]	A2	D2	G2	V2	Y2	AB2	IonScore A2	IonScore P2	IonScore S2	IonScore V2	IonScore Y2	Exp Value J2	Exp Value M2	Exp Value P2	Exp Value S2	D9	G9	J9	M9	AB9	IonScore A9	IonScore D9	IonScore G9	IonScore V9	IonScore Y9	IonScore AB9	Exp Value A9	Exp Value P9	Exp Value S9	Exp Value V9	Exp Value Y9	K2	N2	Q2	T2	IonScore H2	IonScore K2	IonScore N2	IonScore Q2	Exp Value E2	Exp Value H2	Exp Value K2
	LTPMGEYTVSVTPDK	3	1	1	Solyc12g088760.1.1		1637.81													4.06355e-05
	SPIVATTIRVEPL	1	1	1	Solyc12g088760.1.1		1395.82													0.000166353
	LTPMGEYTVSVTPDK	1	1	1	Solyc12g088760.1.1	M4(Oxidation)	1653.81													0.0042887
	SPIVATTIR	2	1	1	Solyc12g088760.1.1		957.573													0.00330214																				High					33.47
	TVTNLGDGQSTYTAK	3	1	1	Solyc12g088760.1.1		1555.76													0.00460015																				High					55.56
Solyc12g088730.1.1	50S ribosomal protein L4 IPR015498 Ribosomal protein L4	11.48	1	3	3	3																										0																0
	Sequence	# PSMs	# Proteins	# Protein Groups	Protein Group Accessions	Modifications	MH+ [Da]	A2	D2	G2	V2	Y2	AB2	IonScore A2	IonScore P2	IonScore S2	IonScore V2	IonScore Y2	Exp Value J2	Exp Value M2	Exp Value P2	Exp Value S2	D9	G9	J9	M9	AB9	IonScore A9	IonScore D9	IonScore G9	IonScore V9	IonScore Y9	IonScore AB9	Exp Value A9	Exp Value P9	Exp Value S9	Exp Value V9	Exp Value Y9	K2	N2	Q2	T2	IonScore H2	IonScore K2	IonScore N2	IonScore Q2	Exp Value E2	Exp Value H2	Exp Value K2
	AVAHQPVSIALEAGGR	7	1	1	Solyc12g088670.1.1		1575.86	High						52.56																													32.3				0.00125926	0.00615342
	NGGIDTEEDYPYKER	1	1	1	Solyc12g088670.1.1		1785.8	High						25.05
	IDSYEDVPVNNEK	5	1	1	Solyc12g088670.1.1		1521.71																																				72.36				9.66626e-07	3.83305e-07
	NVASSSGLCGLAIEPSYPVK	1	1	1	Solyc12g088670.1.1	C9(Carbamidomethyl)	2049.04
Solyc12g087940.1.1	Aspartic proteinase nepenthesin-1 IPR001461 Peptidase A1	3.81	1	2	2	6										0				0				0				0								0								0				0
	Sequence	# PSMs	# Proteins	# Protein Groups	Protein Group Accessions	Modifications	MH+ [Da]	A2	D2	G2	V2	Y2	AB2	IonScore A2	IonScore P2	IonScore S2	IonScore V2	IonScore Y2	Exp Value J2	Exp Value M2	Exp Value P2	Exp Value S2	D9	G9	J9	M9	AB9	IonScore A9	IonScore D9	IonScore G9	IonScore V9	IonScore Y9	IonScore AB9	Exp Value A9	Exp Value P9	Exp Value S9	Exp Value V9	Exp Value Y9	K2	N2	Q2	T2	IonScore H2	IonScore K2	IonScore N2	IonScore Q2	Exp Value E2	Exp Value H2	Exp Value K2
	AILLSQTATLYAVGSR	2	1	1	Solyc12g056800.1.1		1663.94	High						51.54
	FAADNGFPATAK	3	1	1	Solyc12g056800.1.1		1209.59	High						37.64
	GILWAADYELPK	5	1	1	Solyc12g056800.1.1		1375.73		High	High
	ASFTSAVESGFK	3	1	1	Solyc12g056800.1.1		1230.6		High	High
Solyc12g056250.1.1	Glutathione S-transferase IPR017933 Glutathione S-transferase_chloride channel, C-terminal	42.37	1	9	9	79		0				0			157.911	17.37	4	5		0			214.864	21.61	4	6	244.788	14.83	3	7	155.573	21.61	4	4	182.622	11.02	2	4	86.6292	7.2	2	3	152.077	14.83	3	4
	Sequence	# PSMs	# Proteins	# Protein Groups	Protein Group Accessions	Modifications	MH+ [Da]	A2	D2	G2	V2	Y2	AB2	IonScore A2	IonScore P2	IonScore S2	IonScore V2	IonScore Y2	Exp Value J2	Exp Value M2	Exp Value P2	Exp Value S2	D9	G9	J9	M9	AB9	IonScore A9	IonScore D9	IonScore G9	IonScore V9	IonScore Y9	IonScore AB9	Exp Value A9	Exp Value P9	Exp Value S9	Exp Value V9	Exp Value Y9	K2	N2	Q2	T2	IonScore H2	IonScore K2	IonScore N2	IonScore Q2	Exp Value E2	Exp Value H2	Exp Value K2
	LNGIEFEEVNIDLAK	21	1	1	Solyc12g056250.1.1		1703.89			High					55.58	69.08			1.93723e-06		3.41717e-05	1.55729e-06																			High	High	60.75			60.81	1.71562e-06	1.00967e-05
	TPEYQEVNIMK	16	1	1	Solyc12g056250.1.1		1351.66			High					53.94	34.02			0.000106981		4.27864e-05	0.00386371																			High	High	61.8			58.85	0.000379582	6.70604e-06
	LFESHAILR	13	1	1	Solyc12g056250.1.1		1085.61			High						39.24			0.000754022			0.00120315																			High					38.25	7.26643e-05
	LSQPSR	2	1	1	Solyc12g056250.1.1		687.378
	TPEYQEVNIMK	19	1	1	Solyc12g056250.1.1	M10(Oxidation)	1367.65								44.79	61.39			0.000497746		0.000257218	5.62732e-06																			High	High	54.55			47.89	2.19038e-05	3.10415e-05
	SATAPYFDEIHATLFK	4	1	1	Solyc12g056250.1.1		1810.91			High																															High					53.34	0.00110196
	NLLSASLATIDTYWLQK	1	1	1	Solyc12g056250.1.1		1937.04																																		High					37.04
	QVPAIVHDTFK	1	1	1	Solyc12g056250.1.1		1254.68																																			High
	AILIFCK	1	1	1	Solyc12g056250.1.1	C6(Carbamidomethyl)	864.501
	EGLLSPHK	1	1	1	Solyc12g056250.1.1		880.489
Solyc12g056120.1.1	6-phosphogluconate dehydrogenase decarboxylating IPR006113 6-phosphogluconate dehydrogenase, decarboxylating	11.09	1	3	5	26		0							204.801	7.46	3	6	91.3676	6.05	3	3		0				0				0			201.451	8.67	4	6		0				0				0
	Sequence	# PSMs	# Proteins	# Protein Groups	Protein Group Accessions	Modifications	MH+ [Da]	A2	D2	G2	V2	Y2	AB2	IonScore A2	IonScore P2	IonScore S2	IonScore V2	IonScore Y2	Exp Value J2	Exp Value M2	Exp Value P2	Exp Value S2	D9	G9	J9	M9	AB9	IonScore A9	IonScore D9	IonScore G9	IonScore V9	IonScore Y9	IonScore AB9	Exp Value A9	Exp Value P9	Exp Value S9	Exp Value V9	Exp Value Y9	K2	N2	Q2	T2	IonScore H2	IonScore K2	IonScore N2	IonScore Q2	Exp Value E2	Exp Value H2	Exp Value K2
	NPNLANLMVDTEFAR	3	1	1	Solyc12g056120.1.1		1704.84																																	High			33.29		51.8			0.00515695
	LPANLVQAQR	7	1	1	Solyc12g056120.1.1		1109.64									39.21						0.00052778																		High			54.28		61.37			1.7916e-05
	NPNLANLMVDTEFAR	2	1	1	Solyc12g056120.1.1	M8(Oxidation)	1720.83																																	High					53.64
	ICSYAQGMNLLR	6	2	2	Solyc12g056120.1.1;Solyc04g005160.1.1	C2(Carbamidomethyl)	1425.7		High																																		49.56					0.000116749
	ICSYAQGMNLLR	5	2	2	Solyc12g056120.1.1;Solyc04g005160.1.1	C2(Carbamidomethyl); M8(Oxidation)	1441.7									32.11						0.00556735																		High			56.61		32.84			1.82258e-05
	DELTGNGELVDK	1	1	1	Solyc12g056120.1.1		1289.62		High
	GGCIIR	2	2	2	Solyc12g056120.1.1;Solyc04g005160.1.1	C3(Carbamidomethyl)	675.36		High																																		35.49					0.00507066
Solyc12g055830.1.1	Inorganic pyrophosphatase IPR008162 Inorganic pyrophosphatase	13.62	1	2	2	4		0				0				0				0				0				0				0			80.9	13.62	2	2		0				0				0
	Sequence	# PSMs	# Proteins	# Protein Groups	Protein Group Accessions	Modifications	MH+ [Da]	A2	D2	G2	V2	Y2	AB2	IonScore A2	IonScore P2	IonScore S2	IonScore V2	IonScore Y2	Exp Value J2	Exp Value M2	Exp Value P2	Exp Value S2	D9	G9	J9	M9	AB9	IonScore A9	IonScore D9	IonScore G9	IonScore V9	IonScore Y9	IonScore AB9	Exp Value A9	Exp Value P9	Exp Value S9	Exp Value V9	Exp Value Y9	K2	N2	Q2	T2	IonScore H2	IonScore K2	IonScore N2	IonScore Q2	Exp Value E2	Exp Value H2	Exp Value K2
	TTLVANTSNMPVAAR	15	2	1	Solyc12g055800.1.1		1545.81	High	High	High				56.18	44.64	53.31					0.00047411	6.4399e-05																			High		34.56			65.84	7.86827e-07	0.00491673
	LAEMPADSGYPAYLAAR	10	2	1	Solyc12g055800.1.1		1795.87	High	High					39.71	34.62						0.00379658																				High					49.34	2.25941e-05
	LAADTPLLTGQR	7	2	1	Solyc12g055800.1.1		1255.7	High						38.81	44.18					0.00563231	0.000297917																				High		51.9			29.6		4.84241e-05
	SGDVYIPR	1	2	1	Solyc12g055800.1.1		906.468	High						37.85
	FEDPAEGEDVLVGK	12	1	1	Solyc12g055800.1.1		1504.72	High	High	High				37.1	32.39	30.56					0.00501787	0.0076475																									9.3423e-09
	DALAETDKITLETAK	14	2	1	Solyc12g055800.1.1		1618.86	High	High	High				36.01		86.44						3.18916e-08																			High					65.13	6.87271e-06
	EDDLNEIVQLVGK	12	2	1	Solyc12g055800.1.1		1471.77		High	High					39.23	48.84					0.00143279	0.000160006																			High					63.22	2.53269e-06
	EDYLAQNAFTPYDK	10	2	1	Solyc12g055800.1.1		1674.77		High	High					42.24	31.72					0.000328369	0.00400421																			High					54.8	0.000354293
	LGDLFYR	8	2	1	Solyc12g055800.1.1		883.468		High	High					47.59	48.47					0.000136732	0.000111653																			High					44.83	3.18324e-05
	YSGALESFYEK	7	2	1	Solyc12g055800.1.1		1293.6									38.62						0.000927478																			High					43.03	0.00015357
	FDPDFINIR	5	2	1	Solyc12g055800.1.1		1136.57								39.99						0.00117771																				High		31.58			40.18		0.00799278
	TTLVANTSNMPVAAR	6	2	1	Solyc12g055800.1.1	M10(Oxidation)	1561.8		High							47.23				0.0167773		0.000241274																			High					60.28
	LAEMPADSGYPAYLAAR	3	2	1	Solyc12g055800.1.1	M4(Oxidation)	1811.87																																								1.54396e-06
	ITLETAK	1	2	1	Solyc12g055800.1.1		775.456								34.77						0.00550154
	EVLQREDDLNEIVQLVGK	1	2	1	Solyc12g055800.1.1		2097.12																																		High					32.95
	LHDDLVAGFR	1	1	1	Solyc12g055800.1.1		1142.59																																		High					30.34
	LVSQKFEDPAEGEDVLVGK	1	1	1	Solyc12g055800.1.1		2060.06									64.5						4.04487e-06
Solyc12g045030.1.1	Short-chain dehydrogenase_reductase family protein IPR002347 Glucose_ribitol dehydrogenase	12.92	1	3	3	9														0				0
	Sequence	# PSMs	# Proteins	# Protein Groups	Protein Group Accessions	Modifications	MH+ [Da]	A2	D2	G2	V2	Y2	AB2	IonScore A2	IonScore P2	IonScore S2	IonScore V2	IonScore Y2	Exp Value J2	Exp Value M2	Exp Value P2	Exp Value S2	D9	G9	J9	M9	AB9	IonScore A9	IonScore D9	IonScore G9	IonScore V9	IonScore Y9	IonScore AB9	Exp Value A9	Exp Value P9	Exp Value S9	Exp Value V9	Exp Value Y9	K2	N2	Q2	T2	IonScore H2	IonScore K2	IonScore N2	IonScore Q2	Exp Value E2	Exp Value H2	Exp Value K2
	IMAIELGGENIR	3	2	2	Solyc12g045030.1.1;Solyc12g044940.1.1		1315.71
	IMAIELGGENIR	1	1	1	Solyc12g045030.1.1	M2(Oxidation)	1331.7
	YLGTTDPALTSLIR	3	1	1	Solyc12g045030.1.1		1520.84
	SLCDQINSK	2	1	1	Solyc12g045030.1.1	C3(Carbamidomethyl)	1064.51
Solyc12g044940.1.1	Short-chain dehydrogenase_reductase SDR IPR002347 Glucose_ribitol dehydrogenase	17.71	1	4	4	7													99.2576	13.28	3	3		0
	Sequence	# PSMs	# Proteins	# Protein Groups	Protein Group Accessions	Modifications	MH+ [Da]	A2	D2	G2	V2	Y2	AB2	IonScore A2	IonScore P2	IonScore S2	IonScore V2	IonScore Y2	Exp Value J2	Exp Value M2	Exp Value P2	Exp Value S2	D9	G9	J9	M9	AB9	IonScore A9	IonScore D9	IonScore G9	IonScore V9	IonScore Y9	IonScore AB9	Exp Value A9	Exp Value P9	Exp Value S9	Exp Value V9	Exp Value Y9	K2	N2	Q2	T2	IonScore H2	IonScore K2	IonScore N2	IonScore Q2	Exp Value E2	Exp Value H2	Exp Value K2
	IDALVNNAGVR	1	1	1	Solyc12g044940.1.1		1141.63		High
	SEITESLVEQK	1	1	1	Solyc12g044940.1.1		1262.65		High
	YLGTTDPGLTSLIR	1	1	1	Solyc12g044940.1.1		1506.82		High
	IMAIELGGENIR	3	2	2	Solyc12g045030.1.1;Solyc12g044940.1.1		1315.71
	IMAIELGGENIR	1	1	1	Solyc12g045030.1.1	M2(Oxidation)	1331.7
Solyc12g044600.2.1	NADP-dependent malic enzyme, chloroplastic IPR012302 Malic enzyme, NAD-binding	7.03	1	2	3	18		0								0				0				0			112.254	7.03	3	3		0				0				0				0
	Sequence	# PSMs	# Proteins	# Protein Groups	Protein Group Accessions	Modifications	MH+ [Da]	A2	D2	G2	V2	Y2	AB2	IonScore A2	IonScore P2	IonScore S2	IonScore V2	IonScore Y2	Exp Value J2	Exp Value M2	Exp Value P2	Exp Value S2	D9	G9	J9	M9	AB9	IonScore A9	IonScore D9	IonScore G9	IonScore V9	IonScore Y9	IonScore AB9	Exp Value A9	Exp Value P9	Exp Value S9	Exp Value V9	Exp Value Y9	K2	N2	Q2	T2	IonScore H2	IonScore K2	IonScore N2	IonScore Q2	Exp Value E2	Exp Value H2	Exp Value K2
	ILGLGDLGCQGMGIPVGK	11	2	2	Solyc05g050120.2.1;Solyc12g044600.2.1	C9(Carbamidomethyl); M12(Oxidation)	1800.94		High	High					51.75						8.92239e-05																				High					38.38
	ILGLGDLGCQGMGIPVGK	5	2	2	Solyc05g050120.2.1;Solyc12g044600.2.1	C9(Carbamidomethyl)	1784.94		High	High																																	44.64				2.43825e-05	0.00038822
	AIFASGSPFAPVEYNGK	1	1	1	Solyc12g044600.2.1		1754.88
	QTGIPLEETR	1	1	1	Solyc12g044600.2.1		1143.61
Solyc12g044300.1.1	Acyl-CoA synthetase (AMP-forming)_AMP-acid ligase II IPR000873 AMP-dependent synthetase and ligase	10.19	1	2	2	3
	Sequence	# PSMs	# Proteins	# Protein Groups	Protein Group Accessions	Modifications	MH+ [Da]	A2	D2	G2	V2	Y2	AB2	IonScore A2	IonScore P2	IonScore S2	IonScore V2	IonScore Y2	Exp Value J2	Exp Value M2	Exp Value P2	Exp Value S2	D9	G9	J9	M9	AB9	IonScore A9	IonScore D9	IonScore G9	IonScore V9	IonScore Y9	IonScore AB9	Exp Value A9	Exp Value P9	Exp Value S9	Exp Value V9	Exp Value Y9	K2	N2	Q2	T2	IonScore H2	IonScore K2	IonScore N2	IonScore Q2	Exp Value E2	Exp Value H2	Exp Value K2
	LIQGYEAMDPELK	1	1	1	Solyc12g044300.1.1	M8(Oxidation)	1522.75
	LIQGYEAMDPELK	1	1	1	Solyc12g044300.1.1		1506.75
	ILLDDASSNDQTGVGELCIK	1	1	1	Solyc12g044300.1.1	C18(Carbamidomethyl)	2148.05
Solyc12g043120.1.1	Heat shock protein 4 IPR013126 Heat shock protein 70	7.09	2	4	4	18		0												0				0				0			170.067	3.19	2	5	224.34	4.37	2	7										0
	Sequence	# PSMs	# Proteins	# Protein Groups	Protein Group Accessions	Modifications	MH+ [Da]	A2	D2	G2	V2	Y2	AB2	IonScore A2	IonScore P2	IonScore S2	IonScore V2	IonScore Y2	Exp Value J2	Exp Value M2	Exp Value P2	Exp Value S2	D9	G9	J9	M9	AB9	IonScore A9	IonScore D9	IonScore G9	IonScore V9	IonScore Y9	IonScore AB9	Exp Value A9	Exp Value P9	Exp Value S9	Exp Value V9	Exp Value Y9	K2	N2	Q2	T2	IonScore H2	IonScore K2	IonScore N2	IonScore Q2	Exp Value E2	Exp Value H2	Exp Value K2
	FNTIGVSDAISMGTR	11	2	2	Solyc12g043020.1.1;Solyc05g053540.2.1	M12(Oxidation)	1584.77	High	High	High				71.62	75.83						2.36401e-07																						62.29				1.0492e-07	5.07573e-06
	FNTIGVSDAISMGTR	6	2	2	Solyc12g043020.1.1;Solyc05g053540.2.1		1568.78	High						69.8																													62.42				2.80811e-08	5.87116e-06
	IGGTPAVIR	3	1	1	Solyc12g043020.1.1		883.536	High	High					45.22																																	3.94092e-05
	MDVQLSDEVLEQR	8	1	1	Solyc12g043020.1.1		1561.75	High	High					43																													69.39				4.17262e-05	1.2256e-06
	GMCFSLQSR	3	2	2	Solyc12g043020.1.1;Solyc05g053540.2.1	M2(Oxidation); C3(Carbamidomethyl)	1101.48	High						29.83
	EGVTEAGMVGFR	2	1	1	Solyc12g043020.1.1	M8(Oxidation)	1268.6																																				42.27					0.000447659
	EGVTEAGMVGFR	7	1	1	Solyc12g043020.1.1		1252.6			High					37.04						0.00200662																						39.6				3.20984e-05	0.00103069
	SVGLELTLDDFQK	1	1	1	Solyc12g043020.1.1		1464.76
	NMPGTIMAMGR	1	1	1	Solyc12g043020.1.1	M2(Oxidation); M9(Oxidation)	1210.54		High
	NMPGTIMAMGR	1	1	1	Solyc12g043020.1.1		1178.55
	GMCFSLQSR	2	1	1	Solyc12g043020.1.1	C3(Carbamidomethyl)	1085.49																																				29.73					0.0037245
	MNVVR	1	1	1	Solyc12g043020.1.1		618.339
	DVALLTDGR	2	1	1	Solyc12g043020.1.1		959.515			High																																	34					0.00529483
	ETGHIQILYGNLAPEGSVAK	2	2	2	Solyc12g043020.1.1;Solyc05g053540.2.1		2097.1			High																																	33.5					0.00482418
Solyc12g014440.1.1	BNR_Asp-box repeat protein IPR011040 Neuraminidase	12.81	1	4	4	4													66.9188	5.63	2	2																		0
	Sequence	# PSMs	# Proteins	# Protein Groups	Protein Group Accessions	Modifications	MH+ [Da]	A2	D2	G2	V2	Y2	AB2	IonScore A2	IonScore P2	IonScore S2	IonScore V2	IonScore Y2	Exp Value J2	Exp Value M2	Exp Value P2	Exp Value S2	D9	G9	J9	M9	AB9	IonScore A9	IonScore D9	IonScore G9	IonScore V9	IonScore Y9	IonScore AB9	Exp Value A9	Exp Value P9	Exp Value S9	Exp Value V9	Exp Value Y9	K2	N2	Q2	T2	IonScore H2	IonScore K2	IonScore N2	IonScore Q2	Exp Value E2	Exp Value H2	Exp Value K2
	SYDGGVTWTER	1	1	1	Solyc12g014440.1.1		1270.57		High
	IGQEVQK	1	1	1	Solyc12g014440.1.1		801.446		High
	EQLPPGILGPIK	1	1	1	Solyc12g014440.1.1		1261.75
	LPSSEILLFYK	1	1	1	Solyc12g014440.1.1		1309.74
Solyc12g014380.1.1	Glucose-6-phosphate isomerase 1	16.73	1	8	8	42										0			117.021	7.75	4	4	159.242	7.57	4	5		0			80.5319	7.22	3	3		0			82.12	4.23	2	3	92.83	6.34	3	4	106.73	5.99	3
	Sequence	# PSMs	# Proteins	# Protein Groups	Protein Group Accessions	Modifications	MH+ [Da]	A2	D2	G2	V2	Y2	AB2	IonScore A2	IonScore P2	IonScore S2	IonScore V2	IonScore Y2	Exp Value J2	Exp Value M2	Exp Value P2	Exp Value S2	D9	G9	J9	M9	AB9	IonScore A9	IonScore D9	IonScore G9	IonScore V9	IonScore Y9	IonScore AB9	Exp Value A9	Exp Value P9	Exp Value S9	Exp Value V9	Exp Value Y9	K2	N2	Q2	T2	IonScore H2	IonScore K2	IonScore N2	IonScore Q2	Exp Value E2	Exp Value H2	Exp Value K2
	EWISSALGPQAVAK	3	1	1	Solyc12g014380.1.1		1456.78		High											0.00223474
	TPEQLQK	2	1	1	Solyc12g014380.1.1		843.457		High																																						0.000632368
	TFTTAETMLNAR	9	1	1	Solyc12g014380.1.1		1355.67		High	High									0.00307351	0.000580277																			High					43.01			1.36403e-06		0.000495034
	VIPCDFIGVVK	1	1	1	Solyc12g014380.1.1	C4(Carbamidomethyl)	1246.69		High
	FLANVDPIDVAR	8	1	1	Solyc12g014380.1.1		1329.72			High									0.00713427	2.11551e-05																			High					34.31			0.00010749		0.00411456
	GESVEGFNFSTK	3	1	1	Solyc12g014380.1.1		1301.6												0.000864538																												0.00142055
	TFTTAETMLNAR	6	1	1	Solyc12g014380.1.1	M8(Oxidation)	1371.66												0.0109973																				High					36.54			0.00360817		0.00190765
	NITGLNPETTLVVVVSK	7	1	1	Solyc12g014380.1.1		1784.02			High										0.000284088
	SGSWVGATGK	3	1	1	Solyc12g014380.1.1		949.473													0.000716316																			High					39.4					0.0015213
Solyc12g014310.1.1	Pathogenesis-related protein-like protein	9.83	1	2	2	2
	Sequence	# PSMs	# Proteins	# Protein Groups	Protein Group Accessions	Modifications	MH+ [Da]	A2	D2	G2	V2	Y2	AB2	IonScore A2	IonScore P2	IonScore S2	IonScore V2	IonScore Y2	Exp Value J2	Exp Value M2	Exp Value P2	Exp Value S2	D9	G9	J9	M9	AB9	IonScore A9	IonScore D9	IonScore G9	IonScore V9	IonScore Y9	IonScore AB9	Exp Value A9	Exp Value P9	Exp Value S9	Exp Value V9	Exp Value Y9	K2	N2	Q2	T2	IonScore H2	IonScore K2	IonScore N2	IonScore Q2	Exp Value E2	Exp Value H2	Exp Value K2
	ADEETFESSHNAFR	1	1	1	Solyc12g014310.1.1		1639.7
	ISESNVEHH	1	1	1	Solyc12g014310.1.1		1051.48
Solyc12g014180.1.1	Malate dehydrogenase IPR010097 Malate dehydrogenase, NAD-dependent, eukaryotes and gamma proteobacteria	21.64	1	2	7	70		0				0				0				0			192.759	19.3	6	6		0			174.201	16.08	5	6		0				0				0			166.418	16.08	4
	Sequence	# PSMs	# Proteins	# Protein Groups	Protein Group Accessions	Modifications	MH+ [Da]	A2	D2	G2	V2	Y2	AB2	IonScore A2	IonScore P2	IonScore S2	IonScore V2	IonScore Y2	Exp Value J2	Exp Value M2	Exp Value P2	Exp Value S2	D9	G9	J9	M9	AB9	IonScore A9	IonScore D9	IonScore G9	IonScore V9	IonScore Y9	IonScore AB9	Exp Value A9	Exp Value P9	Exp Value S9	Exp Value V9	Exp Value Y9	K2	N2	Q2	T2	IonScore H2	IonScore K2	IonScore N2	IonScore Q2	Exp Value E2	Exp Value H2	Exp Value K2
	DDLFNINAGIVK	30	3	3	Solyc07g062650.2.1;Solyc12g014180.1.1;Solyc02g063490.2.1		1318.7	High	High	High	High			36.33		60.52	53.49			7.99582e-06		1.41945e-05																	High	High	High	High	57.75	67.48	54.1	50.7	0.000251845	2.67769e-05	2.644e-06
	TQDGGTEVVEAK	13	2	2	Solyc07g062650.2.1;Solyc12g014180.1.1		1233.6		High	High	High				58.66		46.36		0.000998504		1.4091e-05																				High		44.82			37.65	2.98779e-06	0.000351034
	RTQDGGTEVVEAK	12	2	2	Solyc07g062650.2.1;Solyc12g014180.1.1		1389.7			High										0.00115265																			High				38.88	37.67			0.00690233	0.00148833	0.00206912
	SEILGYAGEEQLGK	5	1	1	Solyc12g014180.1.1		1493.75			High										1.41842e-05																			High	High				47.09	41.69		7.68786e-05		0.000224749
	ALEGADVVIIPAGVPR	6	1	1	Solyc12g014180.1.1		1576.91			High										0.00138203																			High	High				59.64	39.39		8.10008e-05		6.46423e-06
	LFGVTTLDVVR	3	3	3	Solyc03g115990.1.1;Solyc09g091070.1.1;Solyc12g014180.1.1		1219.71																																	High			35.32		35.19		0.00314259	0.00208573
	SLCTAIAK	1	2	2	Solyc07g062650.2.1;Solyc12g014180.1.1	C3(Carbamidomethyl)	863.466																																				38.52					0.00222859
Solyc12g014050.1.1	Zinc-containing alcohol dehydrogenase IPR002085 Alcohol dehydrogenase superfamily, zinc-containing	8.08	1	2	2	3
	Sequence	# PSMs	# Proteins	# Protein Groups	Protein Group Accessions	Modifications	MH+ [Da]	A2	D2	G2	V2	Y2	AB2	IonScore A2	IonScore P2	IonScore S2	IonScore V2	IonScore Y2	Exp Value J2	Exp Value M2	Exp Value P2	Exp Value S2	D9	G9	J9	M9	AB9	IonScore A9	IonScore D9	IonScore G9	IonScore V9	IonScore Y9	IonScore AB9	Exp Value A9	Exp Value P9	Exp Value S9	Exp Value V9	Exp Value Y9	K2	N2	Q2	T2	IonScore H2	IonScore K2	IonScore N2	IonScore Q2	Exp Value E2	Exp Value H2	Exp Value K2
	ILAAGAEQAIDYTSEDAEVALK	2	1	1	Solyc12g014050.1.1		2278.15
	FGGPEMLEFR	1	1	1	Solyc12g014050.1.1	M6(Oxidation)	1198.56
Solyc12g011430.1.1	Hydroxyacylglutathione hydrolase IPR001279 Beta-lactamase-like	16.55	1	3	3	4																										0				0
	Sequence	# PSMs	# Proteins	# Protein Groups	Protein Group Accessions	Modifications	MH+ [Da]	A2	D2	G2	V2	Y2	AB2	IonScore A2	IonScore P2	IonScore S2	IonScore V2	IonScore Y2	Exp Value J2	Exp Value M2	Exp Value P2	Exp Value S2	D9	G9	J9	M9	AB9	IonScore A9	IonScore D9	IonScore G9	IonScore V9	IonScore Y9	IonScore AB9	Exp Value A9	Exp Value P9	Exp Value S9	Exp Value V9	Exp Value Y9	K2	N2	Q2	T2	IonScore H2	IonScore K2	IonScore N2	IonScore Q2	Exp Value E2	Exp Value H2	Exp Value K2
	MAFTGDALLIR	1	1	1	Solyc07g061960.2.1		1207.65																																				56.44					2.16772e-05
	MAFTGDALLIR	1	2	2	Solyc12g011430.1.1;Solyc07g061960.2.1	M1(Oxidation)	1223.65
	ATPGHTLGCITYVTGDGVDQPQPR	1	1	1	Solyc12g011430.1.1	C9(Carbamidomethyl)	2540.23
	NIMQNLNLSYPK	1	1	1	Solyc07g061960.2.1		1434.74
Solyc12g011000.1.1	Citrate synthase IPR010953 Citrate synthase, type II	7.39	1	3	3	3																										0				0								0				0
	Sequence	# PSMs	# Proteins	# Protein Groups	Protein Group Accessions	Modifications	MH+ [Da]	A2	D2	G2	V2	Y2	AB2	IonScore A2	IonScore P2	IonScore S2	IonScore V2	IonScore Y2	Exp Value J2	Exp Value M2	Exp Value P2	Exp Value S2	D9	G9	J9	M9	AB9	IonScore A9	IonScore D9	IonScore G9	IonScore V9	IonScore Y9	IonScore AB9	Exp Value A9	Exp Value P9	Exp Value S9	Exp Value V9	Exp Value Y9	K2	N2	Q2	T2	IonScore H2	IonScore K2	IonScore N2	IonScore Q2	Exp Value E2	Exp Value H2	Exp Value K2
	SSICYIDGDAGILR	1	1	1	Solyc12g011000.1.1	C4(Carbamidomethyl)	1539.75
	LYDPGYLNTAPVR	1	1	1	Solyc12g011000.1.1		1478.77
	APTIATAAYLR	1	1	1	Solyc12g011000.1.1		1147.65
Solyc12g010840.1.1	Ketol-acid reductoisomerase IPR016206 Ketol-acid reductoisomerase, plant	16.92	1	4	8	48		0				0			168.248	11.51	5	6	165.173	10.32	5	5	271.761	13.71	6	7	237.84	11.51	5	7	183.022	10.32	5	5	250.828	13.71	6	7		0				0
	Sequence	# PSMs	# Proteins	# Protein Groups	Protein Group Accessions	Modifications	MH+ [Da]	A2	D2	G2	V2	Y2	AB2	IonScore A2	IonScore P2	IonScore S2	IonScore V2	IonScore Y2	Exp Value J2	Exp Value M2	Exp Value P2	Exp Value S2	D9	G9	J9	M9	AB9	IonScore A9	IonScore D9	IonScore G9	IonScore V9	IonScore Y9	IonScore AB9	Exp Value A9	Exp Value P9	Exp Value S9	Exp Value V9	Exp Value Y9	K2	N2	Q2	T2	IonScore H2	IonScore K2	IonScore N2	IonScore Q2	Exp Value E2	Exp Value H2	Exp Value K2
	LSGLLSEASSEEDFSGK	8	1	1	Solyc12g010040.1.1		1755.83	High	High	High				80.44						1.11121e-07																											8.42107e-08
	IALVGLGSPTSSTAAYR	21	1	1	Solyc12g010040.1.1		1663.9	High	High	High	High			78.66		53.94	55.51		2.40455e-05			4.19791e-05																	High	High	High		64.41	55.34	27.51	45.08	0.000179021	3.76733e-06	3.0265e-05
	YAADVCAGVILGR	19	1	1	Solyc12g010040.1.1	C6(Carbamidomethyl)	1364.7	High	High	High				77.15		54.25			1.21454e-05			5.20535e-05																	High	High			78.65	68.64	47.82		2.43933e-06	2.26521e-07	1.8943e-06
	FDMGGAAAVLGAAK	22	1	1	Solyc12g010040.1.1		1278.65	High	High	High				65.59		61.14			6.36194e-06	6.83046e-08		1.03063e-05																	High	High			72.96	60.67	65.31		1.13133e-07	6.52514e-07	1.10558e-05
	FDMGGAAAVLGAAK	22	1	1	Solyc12g010040.1.1	M3(Oxidation)	1294.65	High	High	High				63.81	47.98	70.15			1.10236e-07	0.000404011	0.000176735	1.06266e-06																		High	High		85.01		35.34	66.58	5.05118e-06	3.58093e-08
	SAQASNIAIALASTDGLSAELK	16	1	1	Solyc12g010040.1.1		2131.13	High	High	High	High			51.1		50.84	36.85		0.00024858			8.40621e-05																			High		67			44.69	0.00225339	2.09503e-06
	AGQSTILR	17	1	1	Solyc12g010040.1.1		845.484	High	High	High	High			50.09	46.6	60.43	41.81			0.00316093	0.000311756	1.30425e-05																			High		60.5			51.97	7.79498e-05	1.27003e-05
	TIEVNNTDAEGR	22	1	1	Solyc12g010040.1.1		1318.62	High	High	High				47.74	57.08	58.28			0.000620217	0.000815157	1.28304e-05	9.65858e-06																	High		High		45.81	39.86		31.03	9.20961e-06	0.000170574	0.000676459
	GLTFDSGGYNIK	12	1	1	Solyc12g010040.1.1		1271.63	High	High	High				34.44						0.00861894																			High		High		51.61	40.88		36.53	2.95163e-05	5.38387e-05	0.000636934
	ELVNAPANVLTPAVLAEEAKK	9	1	1	Solyc12g010040.1.1		2177.22	High	High	High				31.1						0.0130764																											0.00107945
	EVVAASEVSGEK	20	1	1	Solyc12g010040.1.1		1204.61		High	High					67.16	58.3			0.00495106	0.0011	2.1154e-06	1.70097e-05																			High		38.54			61.59	1.92021e-06	0.00147656
	SLDILGLGTGPEIEK	14	1	1	Solyc12g010040.1.1		1541.85		High	High	High				40.78	59.32	40.84				0.000710263	1.01162e-05																					50.12				0.000170945	8.26835e-05
	CLGEAAAAAAK	5	1	1	Solyc12g010040.1.1	C1(Carbamidomethyl)	1032.51			High						40.7						0.000676655																					47.73				0.00107554	0.000133238
	LTLADALVYACNQGVEK	7	1	1	Solyc12g010040.1.1	C11(Carbamidomethyl)	1864.95			High						32.09						0.00797241																									4.51255e-05
	EIDLVEWK	4	1	1	Solyc12g010040.1.1		1031.54																																				33.57				0.00605115	0.00571404
	DTLGLTHTNQSDAPK	7	1	1	Solyc12g010040.1.1		1597.78		High	High						47.99						0.0001525																	High				63.71	29.89				4.10702e-06	0.00892317
	TGPGCSIELMK	9	1	1	Solyc12g010040.1.1	C5(Carbamidomethyl); M10(Oxidation)	1208.57			High					29.48	67.97				0.00477392	0.00755222	1.06924e-06																									3.64649e-06
	LPMEDSYWDSMK	4	1	1	Solyc12g010040.1.1		1501.63		High	High																																					4.24944e-05
	LPMEDSYWDSMK	7	1	1	Solyc12g010040.1.1	M11(Oxidation)	1517.63		High	High						23.47						0.00869609																									7.7348e-06
	TGPGCSIELMK	4	1	1	Solyc12g010040.1.1	C5(Carbamidomethyl)	1192.57		High	High																																					2.81659e-05
	IASTYSDVFSANILDVEQCK	5	1	1	Solyc12g010040.1.1	C19(Carbamidomethyl)	2260.08		High	High
	LPMEDSYWDSMK	2	1	1	Solyc12g010040.1.1	M3(Oxidation); M11(Oxidation)	1533.62		High																																						0.00579883
	SLDILGLGTGPEIEKK	2	1	1	Solyc12g010040.1.1		1669.94			High																																					0.000258747
	LSSASAITTGAVLGTFEDNR	6	1	1	Solyc12g010040.1.1		2010.02								38.77						0.00165924																				High		40.99			66.97		0.00100714
	ELVNAPANVLTPAVLAEEAK	1	1	1	Solyc12g010040.1.1		2049.13			High
Solyc12g009470.1.1	Heme oxygenase 1, plant	8.63	1	3	3	4		0				0				0				0				0
	Sequence	# PSMs	# Proteins	# Protein Groups	Protein Group Accessions	Modifications	MH+ [Da]	A2	D2	G2	V2	Y2	AB2	IonScore A2	IonScore P2	IonScore S2	IonScore V2	IonScore Y2	Exp Value J2	Exp Value M2	Exp Value P2	Exp Value S2	D9	G9	J9	M9	AB9	IonScore A9	IonScore D9	IonScore G9	IonScore V9	IonScore Y9	IonScore AB9	Exp Value A9	Exp Value P9	Exp Value S9	Exp Value V9	Exp Value Y9	K2	N2	Q2	T2	IonScore H2	IonScore K2	IonScore N2	IonScore Q2	Exp Value E2	Exp Value H2	Exp Value K2
	LLPDAVGTTCGQR	13	2	2	Solyc07g042550.2.1;Solyc12g009300.1.1	C10(Carbamidomethyl)	1387.7	High	High	High				44.61	32.48				0.000821841		0.00539515																				High	High	47.74			32.37	0.000400304	0.000149758
	FQEIGLEK	1	1	1	Solyc12g009300.1.1		963.515	High						44.6
	GLVNLVVVGGDR	7	1	1	Solyc12g009300.1.1		1197.7	High		High				43.53																									High				57.63	53.28			1.20247e-05	1.0355e-05	2.70189e-05
	LGVTQCTIAHALEK	9	2	2	Solyc07g042550.2.1;Solyc12g009300.1.1	C6(Carbamidomethyl)	1540.82	High	High	High				38.58																																	7.03694e-11
	SIGNGVEFLNR	17	2	2	Solyc07g042550.2.1;Solyc12g009300.1.1		1205.63	High	High	High				37.2	33.51	45.28			2.76344e-05	0.000798676	0.00577125	0.000383946																	High	High	High		60.1	33.2	36.96	55.16	9.82358e-05	1.35347e-05	0.0069162
	IKEQGLDIIPR	3	1	1	Solyc12g009300.1.1		1281.75	High						26.82																																	0.00171155
	DLEEQAEMK	16	2	2	Solyc07g042550.2.1;Solyc12g009300.1.1	M8(Oxidation)	1108.48		High	High						36.77			0.002877	1.55217e-05		0.000683728																		High	High		50.35		26.9	30.5	0.000414843	2.30643e-05
	VDATLAAHR	5	1	1	Solyc12g009300.1.1		953.518																																				44.1				3.85921e-07	0.000344305
	NEILLFLSR	8	2	2	Solyc07g042550.2.1;Solyc12g009300.1.1		1104.64			High					39.12						0.00089397																			High	High	High			43.85	39.68
	DLEEQAEMK	6	2	2	Solyc07g042550.2.1;Solyc12g009300.1.1		1092.49		High	High									0.000935746																												2.24641e-05
	DTVGQYESHMAFTMPGLYR	2	2	2	Solyc07g042550.2.1;Solyc12g009300.1.1	M14(Oxidation)	2218.99																																								0.000121912
	VVHGINVFDPK	2	1	1	Solyc12g009300.1.1		1224.67																																								0.00418614
	DTVGQYESHMAFTMPGLYR	3	2	2	Solyc07g042550.2.1;Solyc12g009300.1.1	M10(Oxidation); M14(Oxidation)	2234.99																																				49.94					2.88965e-05
	NGELYR	4	2	2	Solyc07g042550.2.1;Solyc12g009300.1.1		751.373		High										0.00184617																												0.00085955
	TKYPDSDIYWK	4	1	1	Solyc12g009300.1.1		1415.69			High																																					1.65199e-05
	NLTGLVEWYAK	5	2	2	Solyc07g042550.2.1;Solyc12g009300.1.1		1293.68			High										0.00673382																							48.53				0.000968112	0.000188678
	MYELIETHNLNGQFR	1	1	1	Solyc12g009300.1.1	M1(Oxidation)	1880.9																																								0.0024314
	LRPGVWEYVR	1	2	2	Solyc07g042550.2.1;Solyc12g009300.1.1		1274.7
	DLEEQAEMKK	1	2	2	Solyc07g042550.2.1;Solyc12g009300.1.1		1220.58
	YTWQIYSER	1	1	1	Solyc12g009300.1.1		1245.59			High
	LNEHAFEELLK	1	1	1	Solyc12g009300.1.1		1342.7																																				30.39					0.00872978
	FNIVSPGADINLYFPYSESEK	1	1	1	Solyc12g009300.1.1		2390.16																																				30.11					0.0100424
	DLEEQAEMKK	1	2	2	Solyc07g042550.2.1;Solyc12g009300.1.1	M8(Oxidation)	1236.58												0.00460777
	LLTLAAVYGFWK	1	1	1	Solyc07g042550.2.1		1381.79																																	High					61.1
	STQEAIVLPPWVALAIR	1	2	2	Solyc07g042550.2.1;Solyc12g009300.1.1		1864.08																																		High					25.88
Solyc12g009180.1.1	Cupin superfamily (DUF985) IPR009327 Protein of unknown function DUF985	19.9	1	4	4	16						0				0								0			91.3863	12.76	2	3						0
	Sequence	# PSMs	# Proteins	# Protein Groups	Protein Group Accessions	Modifications	MH+ [Da]	A2	D2	G2	V2	Y2	AB2	IonScore A2	IonScore P2	IonScore S2	IonScore V2	IonScore Y2	Exp Value J2	Exp Value M2	Exp Value P2	Exp Value S2	D9	G9	J9	M9	AB9	IonScore A9	IonScore D9	IonScore G9	IonScore V9	IonScore Y9	IonScore AB9	Exp Value A9	Exp Value P9	Exp Value S9	Exp Value V9	Exp Value Y9	K2	N2	Q2	T2	IonScore H2	IonScore K2	IonScore N2	IonScore Q2	Exp Value E2	Exp Value H2	Exp Value K2
	DYNISSDMQVTK	7	1	1	Solyc12g009180.1.1	M8(Oxidation)	1416.63				High				56.69		34.92				8.78585e-06																				High					41.86
	VHPEGGFYSETFR	1	1	1	Solyc12g009180.1.1		1525.71
	DNSVILSR	3	1	1	Solyc12g009180.1.1		903.489				High						35.78																								High					31.58
	DYNISSDMQVTK	4	1	1	Solyc12g009180.1.1		1400.64				High				59.45		34.41				5.84531e-06																				High					40.86
	SDLVSR	1	1	1	Solyc12g009180.1.1		676.362								47.81						0.000238431
Solyc12g009140.1.1	Proteasome subunit alpha type IPR001353 Proteasome, subunit alpha_beta	59.76	1	17	17	157									157.339	20.73	4	5	350.018	38.62	9	11	231.69	35.77	8	8	312.131	32.11	8	10	196.444	32.93	7	8		0				0			55.14	6.5	2	2		0
	Sequence	# PSMs	# Proteins	# Protein Groups	Protein Group Accessions	Modifications	MH+ [Da]	A2	D2	G2	V2	Y2	AB2	IonScore A2	IonScore P2	IonScore S2	IonScore V2	IonScore Y2	Exp Value J2	Exp Value M2	Exp Value P2	Exp Value S2	D9	G9	J9	M9	AB9	IonScore A9	IonScore D9	IonScore G9	IonScore V9	IonScore Y9	IonScore AB9	Exp Value A9	Exp Value P9	Exp Value S9	Exp Value V9	Exp Value Y9	K2	N2	Q2	T2	IonScore H2	IonScore K2	IonScore N2	IonScore Q2	Exp Value E2	Exp Value H2	Exp Value K2
	YLGLLATGMTADAR	26	1	1	Solyc12g009140.1.1		1452.75		High	High	High				35.61	35.4	54.81				0.0029952	0.00314359																		High	High	High			56.96	40.03	0.00028935
	YLGLLATGMTADAR	13	1	1	Solyc12g009140.1.1	M9(Oxidation)	1468.75		High	High	High				64.05	38.61	33.63				4.23066e-06	0.00142541																		High	High	High			51.6	41.07
	VLTTEEIDEHLTAISERD	10	1	1	Solyc12g009140.1.1		2071.02		High	High					46.72	39					0.000250056	0.0015233																			High					44.09	0.000210881
	YGYEMPADVLSK	14	1	1	Solyc12g009140.1.1		1372.65		High	High	High					32.36	32.38					0.00351362																		High	High				45.66	37.46	0.000280762
	NEAAEFR	10	1	1	Solyc12g009140.1.1		836.389		High	High					42.08				0.000922087		0.000600858																				High					29.75	0.00102927
	YGYEMPADVLSK	14	1	1	Solyc12g009140.1.1	M5(Oxidation)	1388.64		High		High				55.19	30.66	42.16				1.6194e-05	0.00463867																		High	High	High			58.12	63.4
	DSVCVVTQK	5	1	1	Solyc12g009140.1.1	C4(Carbamidomethyl)	1035.51		High						46.57						0.000234612																				High					47.52
	AAGITSIGVR	10	1	1	Solyc12g009140.1.1		944.553		High		High					35.15	41.51					0.00317712																		High	High	High			50.78	32.11	0.000873038
	LFQVEYAFK	6	1	1	Solyc12g009140.1.1		1144.61		High	High									0.00512134
	GPQLFK	6	1	1	Solyc12g009140.1.1		689.398		High						54.48						0.00010141																				High	High				54.08	0.00250658
	HITIFSPEGR	3	1	1	Solyc12g009140.1.1		1156.61		High	High
	ASEIEVGVVR	14	1	1	Solyc12g009140.1.1		1058.59				High	High				48.09	46.06	36.29				0.000197929																		High	High	High			74.42	47.03	8.76012e-06
	GKDSVCVVTQK	13	1	1	Solyc12g009140.1.1	C6(Carbamidomethyl)	1220.63			High		High				43.93		32.29				0.000527972																		High	High	High			30.18	34.54	0.000338512
	TLVQQAR	2	1	1	Solyc12g009140.1.1		815.473
	LLDQTSVSHLFPITK	4	1	1	Solyc12g009140.1.1		1698.94																																	High					38.81
	FKYGYEMPADVLSK	3	1	1	Solyc12g009140.1.1	M7(Oxidation)	1663.81
	VLTTEEIDEHLTAISER	1	1	1	Solyc12g009140.1.1		1956
	EDPVFR	1	1	1	Solyc12g009140.1.1		762.378
	EQEAINFLEK	2	1	1	Solyc12g009140.1.1		1220.62
Solyc12g008690.1.1	Iaa-amino acid hydrolase 11 IPR017439 Peptidase M20D, mername-AA028_carboxypeptidase Ss1	5.16	1	2	2	2														0
	Sequence	# PSMs	# Proteins	# Protein Groups	Protein Group Accessions	Modifications	MH+ [Da]	A2	D2	G2	V2	Y2	AB2	IonScore A2	IonScore P2	IonScore S2	IonScore V2	IonScore Y2	Exp Value J2	Exp Value M2	Exp Value P2	Exp Value S2	D9	G9	J9	M9	AB9	IonScore A9	IonScore D9	IonScore G9	IonScore V9	IonScore Y9	IonScore AB9	Exp Value A9	Exp Value P9	Exp Value S9	Exp Value V9	Exp Value Y9	K2	N2	Q2	T2	IonScore H2	IonScore K2	IonScore N2	IonScore Q2	Exp Value E2	Exp Value H2	Exp Value K2
	TIHENPELGFEEFETSK	1	1	1	Solyc12g008690.1.1		2006.93																																		High					33.68
	ILQEQR	1	1	1	Solyc12g008690.1.1		786.446																																		High					29.34
Solyc12g008640.1.1	Gamma-glutamyltransferase-like protein IPR000101 Gamma-glutamyltranspeptidase	4.29	1	2	2	2																		0			67.377	4.29	2	2		0
	Sequence	# PSMs	# Proteins	# Protein Groups	Protein Group Accessions	Modifications	MH+ [Da]	A2	D2	G2	V2	Y2	AB2	IonScore A2	IonScore P2	IonScore S2	IonScore V2	IonScore Y2	Exp Value J2	Exp Value M2	Exp Value P2	Exp Value S2	D9	G9	J9	M9	AB9	IonScore A9	IonScore D9	IonScore G9	IonScore V9	IonScore Y9	IonScore AB9	Exp Value A9	Exp Value P9	Exp Value S9	Exp Value V9	Exp Value Y9	K2	N2	Q2	T2	IonScore H2	IonScore K2	IonScore N2	IonScore Q2	Exp Value E2	Exp Value H2	Exp Value K2
	VVENYVSSNAAK	1	1	1	Solyc12g008640.1.1		1280.65
	EGFVVAPYLGNSIAK	1	1	1	Solyc12g008640.1.1		1564.84
Solyc12g008630.1.1	Mitochondrial processing peptidase alpha subunit IPR011237 Peptidase M16, core	10.52	1	4	4	7		0				0			76.3697	5.16	2	2	94.5209	5.36	2	3		0				0				0				0
	Sequence	# PSMs	# Proteins	# Protein Groups	Protein Group Accessions	Modifications	MH+ [Da]	A2	D2	G2	V2	Y2	AB2	IonScore A2	IonScore P2	IonScore S2	IonScore V2	IonScore Y2	Exp Value J2	Exp Value M2	Exp Value P2	Exp Value S2	D9	G9	J9	M9	AB9	IonScore A9	IonScore D9	IonScore G9	IonScore V9	IonScore Y9	IonScore AB9	Exp Value A9	Exp Value P9	Exp Value S9	Exp Value V9	Exp Value Y9	K2	N2	Q2	T2	IonScore H2	IonScore K2	IonScore N2	IonScore Q2	Exp Value E2	Exp Value H2	Exp Value K2
	ISFTGSTEVGR	9	1	1	Solyc12g007030.1.1		1153.58	High		High				42.66	33.5						0.00442217																		High				54.98	35.25			0.00147715	3.60575e-05	0.0029406
	LLTGGNALDR	11	1	1	Solyc12g007030.1.1		1029.57	High	High	High				35.14					1.40126e-05																				High				56.68	42.43			3.01152e-05	1.86861e-05	0.000571479
	SPFIVFDDVDVDK	8	1	1	Solyc12g007030.1.1		1495.73		High						33.51				0.0100166		0.00501363																						60.77					9.46408e-06
	SVATPIYNSPWL	7	1	1	Solyc12g007030.1.1		1347.69		High	High																																	46.02				0.00755457	0.000355049
	EEIFGPVLAVMK	6	1	1	Solyc12g007030.1.1	M11(Oxidation)	1348.72			High																																	34.86				0.00342552	0.00484983
	VAPLALVGILFNK	6	1	1	Solyc12g007030.1.1		1354.85		High	High																																	47.68					3.5028e-05
	TVEEVIKR	2	1	1	Solyc12g007030.1.1		973.567		High																																						0.00334919
	LFIQEGIYDK	6	1	1	Solyc12g007030.1.1		1225.65		High	High									0.00832469																				High				36.21	33.42				0.00244118	0.00530061
	EEIFGPVLAVMK	3	1	1	Solyc12g007030.1.1		1332.72		High																																						0.00363682
	GEICVAGSR	5	1	1	Solyc12g007030.1.1	C4(Carbamidomethyl)	948.457		High	High																																	31.41				0.00630039	0.00574602
	DLGMEGLHK	1	1	1	Solyc12g007030.1.1		999.494
Solyc12g006870.1.1	Acyl-protein thioesterase 2 IPR003140 Phospholipase_carboxylesterase	14.84	1	3	3	3		0												0																0
	Sequence	# PSMs	# Proteins	# Protein Groups	Protein Group Accessions	Modifications	MH+ [Da]	A2	D2	G2	V2	Y2	AB2	IonScore A2	IonScore P2	IonScore S2	IonScore V2	IonScore Y2	Exp Value J2	Exp Value M2	Exp Value P2	Exp Value S2	D9	G9	J9	M9	AB9	IonScore A9	IonScore D9	IonScore G9	IonScore V9	IonScore Y9	IonScore AB9	Exp Value A9	Exp Value P9	Exp Value S9	Exp Value V9	Exp Value Y9	K2	N2	Q2	T2	IonScore H2	IonScore K2	IonScore N2	IonScore Q2	Exp Value E2	Exp Value H2	Exp Value K2
	LGVGGFSMGAATSLYSATCFVR	1	1	1	Solyc12g006870.1.1	M8(Oxidation); C19(Carbamidomethyl)	2268.09
	LGLEGK	1	1	1	Solyc12g006870.1.1		616.366
	SCGFQDVAFK	1	1	1	Solyc12g006870.1.1	C2(Carbamidomethyl)	1158.53
Solyc12g006470.1.1	Aminotransferase-like protein IPR005814 Aminotransferase class-III	5.02	1	1	2	6		0				0				0				0			65.8537	5.02	2	2		0			57.0588	5.02	2	2	73.2791	5.02	2	2		0				0
	Sequence	# PSMs	# Proteins	# Protein Groups	Protein Group Accessions	Modifications	MH+ [Da]	A2	D2	G2	V2	Y2	AB2	IonScore A2	IonScore P2	IonScore S2	IonScore V2	IonScore Y2	Exp Value J2	Exp Value M2	Exp Value P2	Exp Value S2	D9	G9	J9	M9	AB9	IonScore A9	IonScore D9	IonScore G9	IonScore V9	IonScore Y9	IonScore AB9	Exp Value A9	Exp Value P9	Exp Value S9	Exp Value V9	Exp Value Y9	K2	N2	Q2	T2	IonScore H2	IonScore K2	IonScore N2	IonScore Q2	Exp Value E2	Exp Value H2	Exp Value K2
	SENAVQANMELEFQR	19	2	2	Solyc07g052350.2.1;Solyc12g005860.1.1		1765.82	High	High	High				86.35	63.93	60.33			2.20218e-05		2.58929e-06	6.2561e-06																			High	High	77.44			69.79	1.53907e-05	1.15393e-07
	IIDWENTSPK	7	1	1	Solyc12g005860.1.1		1202.61	High	High	High				53.87																																	0.00237105
	TSLAPGSGVVTK	12	2	2	Solyc07g052350.2.1;Solyc12g005860.1.1		1116.63	High	High	High				42.45						0.000917242																			High	High			47	45.38	40.05		0.000363483	0.000331214	0.000478062
	GPMLLGVK	14	2	2	Solyc07g052350.2.1;Solyc12g005860.1.1		814.486	High		High				35.92					0.000782494	5.79309e-05																				High	High		47.41		31.95	31.45	9.23594e-05	0.000242371
	DGNSVYFR	7	1	1	Solyc12g005860.1.1		957.443	High	High					34.22																																	0.00646543
	NCDNFQVK	3	2	2	Solyc07g052350.2.1;Solyc12g005860.1.1	C2(Carbamidomethyl)	1024.45	High						27.48																																	0.00599541
	SAGQDTIILAGAEYGSGSSR	5	1	1	Solyc12g005860.1.1		1939.93																																				31.14				0.000429956	0.00726828
	SDETVSMIEAYLR	6	1	1	Solyc12g005860.1.1	M7(Oxidation)	1529.72		High	High																																	54.88				0.000473414	2.47066e-05
	SENAVQANMELEFQR	10	2	2	Solyc07g052350.2.1;Solyc12g005860.1.1	M9(Oxidation)	1781.82		High	High																															High	High	40.51			33.66	3.92689e-05	0.000497953
	SNLVGMGIVPLCFK	12	2	2	Solyc07g052350.2.1;Solyc12g005860.1.1	M6(Oxidation); C12(Carbamidomethyl)	1550.81		High	High					39.22						0.00145404																			High			31.73		46.86			0.00859429
	LAEIPFKPAR	5	1	1	Solyc12g005860.1.1		1141.67			High																																					0.00134661
	GNDEIMAR	7	2	2	Solyc07g052350.2.1;Solyc12g005860.1.1		905.414			High										0.00128708																			High					35.86			0.000934556		0.00128412
	LSVFDAAMK	8	2	2	Solyc07g052350.2.1;Solyc12g005860.1.1	M8(Oxidation)	997.503		High	High										0.00669228																											0.00634238
	SNLVGMGIVPLCFK	10	2	2	Solyc07g052350.2.1;Solyc12g005860.1.1	C12(Carbamidomethyl)	1534.82			High									0.00268649																					High			37.07		31.07			0.00259164
	DFNSYGSR	14	2	2	Solyc07g052350.2.1;Solyc12g005860.1.1		945.406		High	High						23.16				0.00433878		0.0093395																	High	High	High			34.86	22.9	29.7	0.000305048		0.000664661
	AGEDADSLGLTGHER	6	1	1	Solyc12g005860.1.1		1527.71																																High					40.17					0.00062024
	RGNDEIMAR	4	2	2	Solyc07g052350.2.1;Solyc12g005860.1.1		1061.52		High																																						0.00022516
	IDKLPYSIR	4	2	2	Solyc07g052350.2.1;Solyc12g005860.1.1		1104.64																																				39.01				0.000718328	0.000916902
	TIHIPSGEK	2	1	1	Solyc12g005860.1.1		981.536																																High					36.44					0.00184994
	SDETVSMIEAYLR	5	1	1	Solyc12g005860.1.1		1513.72		High	High																																	71.68					4.89027e-07
	GNDEIMAR	3	2	2	Solyc07g052350.2.1;Solyc12g005860.1.1	M6(Oxidation)	921.409		High																																						5.87571e-05
	SGVTATDLVLTVTQMLR	2	1	1	Solyc12g005860.1.1	M15(Oxidation)	1820.98		High	High
	LLNGEVGPK	6	2	2	Solyc07g052350.2.1;Solyc12g005860.1.1		926.531													0.000830594																			High	High				35	28.75		0.000382286		0.00134397
	LSVFDAAMK	5	2	2	Solyc07g052350.2.1;Solyc12g005860.1.1		981.507			High						32.36						0.00650456																									0.00167244
	ANNMFVDYNEPQHEK	1	1	1	Solyc12g005860.1.1	M4(Oxidation)	1851.8																																								0.00115168
	SDWHSCLDNK	1	1	1	Solyc12g005860.1.1	C6(Carbamidomethyl)	1261.53																																								0.00980258
	VLLQDFTGVPAVVDLACMR	3	2	2	Solyc07g052350.2.1;Solyc12g005860.1.1	C17(Carbamidomethyl); M18(Oxidation)	2120.09																																		High		42.68			36.44		0.000674388
	WGSNAFR	1	1	1	Solyc12g005860.1.1		837.401
	STYEAITK	1	2	2	Solyc07g052350.2.1;Solyc12g005860.1.1		912.467			High
	VLLQDFTGVPAVVDLACMR	2	2	2	Solyc07g052350.2.1;Solyc12g005860.1.1	C17(Carbamidomethyl)	2104.1																																				37.39					0.00197893
	FVEFYGDGMGELSLADR	1	1	1	Solyc12g005860.1.1		1905.87																																				37.38					0.000941472
	DMTMDPPGPHGVK	2	1	1	Solyc12g005860.1.1	M2(Oxidation); M4(Oxidation)	1413.61
	GPMLLGVK	2	2	2	Solyc07g052350.2.1;Solyc12g005860.1.1	M3(Oxidation)	830.481
Solyc12g005720.1.1	Cysteine-rich receptor-like protein kinase IPR002902 Protein of unknown function DUF26	10	1	2	2	2		0																																								0
	Sequence	# PSMs	# Proteins	# Protein Groups	Protein Group Accessions	Modifications	MH+ [Da]	A2	D2	G2	V2	Y2	AB2	IonScore A2	IonScore P2	IonScore S2	IonScore V2	IonScore Y2	Exp Value J2	Exp Value M2	Exp Value P2	Exp Value S2	D9	G9	J9	M9	AB9	IonScore A9	IonScore D9	IonScore G9	IonScore V9	IonScore Y9	IonScore AB9	Exp Value A9	Exp Value P9	Exp Value S9	Exp Value V9	Exp Value Y9	K2	N2	Q2	T2	IonScore H2	IonScore K2	IonScore N2	IonScore Q2	Exp Value E2	Exp Value H2	Exp Value K2
	SCVLDASEELGK	1	1	1	Solyc12g005720.1.1	C2(Carbamidomethyl)	1307.62
	ELLGSLSENAYK	1	1	1	Solyc12g005720.1.1		1323.68
Solyc12g005330.1.1	50S ribosomal protein L2 IPR002171 Ribosomal protein L2	18.85	1	1	4	29		0							50.6097	11.54	2	2	53.7719	6.92	2	2		0				0				0				0				0				0				0
	Sequence	# PSMs	# Proteins	# Protein Groups	Protein Group Accessions	Modifications	MH+ [Da]	A2	D2	G2	V2	Y2	AB2	IonScore A2	IonScore P2	IonScore S2	IonScore V2	IonScore Y2	Exp Value J2	Exp Value M2	Exp Value P2	Exp Value S2	D9	G9	J9	M9	AB9	IonScore A9	IonScore D9	IonScore G9	IonScore V9	IonScore Y9	IonScore AB9	Exp Value A9	Exp Value P9	Exp Value S9	Exp Value V9	Exp Value Y9	K2	N2	Q2	T2	IonScore H2	IonScore K2	IonScore N2	IonScore Q2	Exp Value E2	Exp Value H2	Exp Value K2
	AMIGQVAGGGR	9	3	2	Solyc12g005330.1.1;Solyc07g063890.2.1		1016.53		High							51.22						9.92946e-05																									2.77285e-05
	CSGDYAIVISHNPDNGTTR	5	3	2	Solyc12g005330.1.1;Solyc07g063890.2.1	C1(Carbamidomethyl)	2076.95																																		High					34.97
	VGLIAAR	4	3	2	Solyc07g063890.2.1;Solyc12g005330.1.1		699.451		High
	AMIGQVAGGGR	6	3	2	Solyc12g005330.1.1;Solyc07g063890.2.1	M2(Oxidation)	1032.52																																		High					33.75	0.0047527
	ANLMVGNVLALR	5	1	1	Solyc12g005330.1.1	M4(Oxidation)	1286.73									30.59						0.00833688
Solyc12g005080.1.1	Dihydrolipoyllysine-residue succinyltransferase component of 2-oxoglutarate dehydrogenase complex IPR006255 Dihydrolipoamide succinyltransferase	17.03	1	4	6	15																													100.778	11.08	3	4
	Sequence	# PSMs	# Proteins	# Protein Groups	Protein Group Accessions	Modifications	MH+ [Da]	A2	D2	G2	V2	Y2	AB2	IonScore A2	IonScore P2	IonScore S2	IonScore V2	IonScore Y2	Exp Value J2	Exp Value M2	Exp Value P2	Exp Value S2	D9	G9	J9	M9	AB9	IonScore A9	IonScore D9	IonScore G9	IonScore V9	IonScore Y9	IonScore AB9	Exp Value A9	Exp Value P9	Exp Value S9	Exp Value V9	Exp Value Y9	K2	N2	Q2	T2	IonScore H2	IonScore K2	IonScore N2	IonScore Q2	Exp Value E2	Exp Value H2	Exp Value K2
	AAVSALQNQPIVNAVIDGDDIIYR	1	2	2	Solyc12g005080.1.1;Solyc07g064800.2.1		2555.36																																				46.82					0.000192372
	LGLMSGFVK	3	1	1	Solyc12g005080.1.1		951.534				High						36.48																									High	42.49					0.000535456
	LGLMSGFVK	3	1	1	Solyc12g005080.1.1	M4(Oxidation)	967.529				High						41.43																										31.98					0.00573652
	GLVVPVLR	3	2	2	Solyc12g005080.1.1;Solyc07g064800.2.1		852.566				High						27.48																									High	23.32					0.00955906
	MNFAEIEK	1	1	1	Solyc12g005080.1.1		981.471				High						54.67
	SEYKDTFVEK	1	1	1	Solyc12g005080.1.1		1245.6				High						34.52
	MNFAEIEK	2	1	1	Solyc12g005080.1.1	M1(Oxidation)	997.466				High						30.69
	DVDRMNFAEIEK	1	1	1	Solyc12g005080.1.1		1466.69				High						25.47
Solyc11g073200.1.1	Legumin 11S-globulin IPR014710 RmlC-like jelly roll fold	22.19	1	6	6	19						0			170.796	14.89	4	5	79.7988	5.9	2	2	155.985	19.38	5	5	60.9928	11.8	3	3	49.899	7.02	2	2
	Sequence	# PSMs	# Proteins	# Protein Groups	Protein Group Accessions	Modifications	MH+ [Da]	A2	D2	G2	V2	Y2	AB2	IonScore A2	IonScore P2	IonScore S2	IonScore V2	IonScore Y2	Exp Value J2	Exp Value M2	Exp Value P2	Exp Value S2	D9	G9	J9	M9	AB9	IonScore A9	IonScore D9	IonScore G9	IonScore V9	IonScore Y9	IonScore AB9	Exp Value A9	Exp Value P9	Exp Value S9	Exp Value V9	Exp Value Y9	K2	N2	Q2	T2	IonScore H2	IonScore K2	IonScore N2	IonScore Q2	Exp Value E2	Exp Value H2	Exp Value K2
	NLPLVGEVGLGADLVR	5	1	1	Solyc11g073200.1.1		1621.93			High																																					0.000169349
	LDAGFQMPEPMQSNR	3	1	1	Solyc11g073200.1.1		1720.78																																								0.00144033
	ALSPQVLQAAFK	3	1	1	Solyc11g073200.1.1		1272.73		High																																						0.000220956
	AWDVEESVAK	1	1	1	Solyc11g073200.1.1		1133.55
	AGNLFIVPR	5	1	1	Solyc11g073200.1.1		986.577		High	High																																					0.00436653
	DGMVVNCEEAPLDVDIK	2	1	1	Solyc11g073200.1.1	C7(Carbamidomethyl)	1903.88																																								3.38123e-06
Solyc11g072690.1.1	2-dehydro-3-deoxyphosphooctonate aldolase IPR006269 3-deoxy-8-phosphooctulonate synthase	21.72	1	5	5	16		0								0				0			69.5537	7.24	2	2		0			150.153	18.62	4	4		0				0				0				0
	Sequence	# PSMs	# Proteins	# Protein Groups	Protein Group Accessions	Modifications	MH+ [Da]	A2	D2	G2	V2	Y2	AB2	IonScore A2	IonScore P2	IonScore S2	IonScore V2	IonScore Y2	Exp Value J2	Exp Value M2	Exp Value P2	Exp Value S2	D9	G9	J9	M9	AB9	IonScore A9	IonScore D9	IonScore G9	IonScore V9	IonScore Y9	IonScore AB9	Exp Value A9	Exp Value P9	Exp Value S9	Exp Value V9	Exp Value Y9	K2	N2	Q2	T2	IonScore H2	IonScore K2	IonScore N2	IonScore Q2	Exp Value E2	Exp Value H2	Exp Value K2
	LAGNQNVMVCER	6	1	1	Solyc11g072690.1.1	C10(Carbamidomethyl)	1390.66			High						42.25						0.000455682																									3.69222e-05
	GPGLAEGLK	2	1	1	Solyc11g072690.1.1		841.478																																								0.00194119
	GQFCASSVMVNSAEK	1	1	1	Solyc11g072690.1.1	C4(Carbamidomethyl)	1614.73			High
	GTMFGYNDLIVDPR	1	1	1	Solyc11g072690.1.1		1597.77			High
	VADIIQIPAFLCR	1	1	1	Solyc11g072690.1.1	C12(Carbamidomethyl)	1515.84			High
	GTMFGYNDLIVDPR	3	1	1	Solyc11g072690.1.1	M3(Oxidation)	1613.77									30.5						0.00757563
	LAGNQNVMVCER	2	1	1	Solyc11g072690.1.1	M8(Oxidation); C10(Carbamidomethyl)	1406.65
Solyc11g072640.1.1	Mitochondrial trans-2-enoyl-CoA reductase IPR002085 Alcohol dehydrogenase superfamily, zinc-containing	22.75	1	6	6	11									50.1197	7.41	2	2		0				0
	Sequence	# PSMs	# Proteins	# Protein Groups	Protein Group Accessions	Modifications	MH+ [Da]	A2	D2	G2	V2	Y2	AB2	IonScore A2	IonScore P2	IonScore S2	IonScore V2	IonScore Y2	Exp Value J2	Exp Value M2	Exp Value P2	Exp Value S2	D9	G9	J9	M9	AB9	IonScore A9	IonScore D9	IonScore G9	IonScore V9	IonScore Y9	IonScore AB9	Exp Value A9	Exp Value P9	Exp Value S9	Exp Value V9	Exp Value Y9	K2	N2	Q2	T2	IonScore H2	IonScore K2	IonScore N2	IonScore Q2	Exp Value E2	Exp Value H2	Exp Value K2
	MLAAPINPSDINR	3	1	1	Solyc11g072640.1.1	M1(Oxidation)	1427.73								44.74						0.000349167
	AVVYDQHGSPDVVTR	3	1	1	Solyc11g072640.1.1		1642.82									42						0.000643576
	MLEDFIALK	1	1	1	Solyc11g072640.1.1	M1(Oxidation)	1095.58								39.95						0.00103687
	VTELPPVEIK	1	1	1	Solyc11g072640.1.1		1124.66								39.88						0.000400926
	QLGADEVYTESQLEVK	1	1	1	Solyc11g072640.1.1		1808.9
	SGDTIVQNGATSIVGQCVIQLAR	2	1	1	Solyc11g072640.1.1	C17(Carbamidomethyl)	2387.24									37.89						0.0016418
Solyc11g071700.1.1	Ubiquitin carboxyl-terminal hydrolase family protein expressed IPR001394 Peptidase C19, ubiquitin carboxyl-terminal hydrolase 2	2.25	1	3	3	3										0
	Sequence	# PSMs	# Proteins	# Protein Groups	Protein Group Accessions	Modifications	MH+ [Da]	A2	D2	G2	V2	Y2	AB2	IonScore A2	IonScore P2	IonScore S2	IonScore V2	IonScore Y2	Exp Value J2	Exp Value M2	Exp Value P2	Exp Value S2	D9	G9	J9	M9	AB9	IonScore A9	IonScore D9	IonScore G9	IonScore V9	IonScore Y9	IonScore AB9	Exp Value A9	Exp Value P9	Exp Value S9	Exp Value V9	Exp Value Y9	K2	N2	Q2	T2	IonScore H2	IonScore K2	IonScore N2	IonScore Q2	Exp Value E2	Exp Value H2	Exp Value K2
	QSTVGDVINDLK	1	1	1	Solyc11g071700.1.1		1288.68																																		High					55.66
	TKVELSNPDAELR	1	1	1	Solyc11g071700.1.1		1471.77																																		High					32.56
	VELSNPDAELR	1	1	1	Solyc11g071700.1.1		1242.63																																		High					31.96
Solyc11g071610.1.1	Xanthine dehydrogenase_oxidase IPR016208 Aldehyde oxidase_xanthine dehydrogenase	4.04	5	4	4	4														0				0								0				0				0				0				0
	Sequence	# PSMs	# Proteins	# Protein Groups	Protein Group Accessions	Modifications	MH+ [Da]	A2	D2	G2	V2	Y2	AB2	IonScore A2	IonScore P2	IonScore S2	IonScore V2	IonScore Y2	Exp Value J2	Exp Value M2	Exp Value P2	Exp Value S2	D9	G9	J9	M9	AB9	IonScore A9	IonScore D9	IonScore G9	IonScore V9	IonScore Y9	IonScore AB9	Exp Value A9	Exp Value P9	Exp Value S9	Exp Value V9	Exp Value Y9	K2	N2	Q2	T2	IonScore H2	IonScore K2	IonScore N2	IonScore Q2	Exp Value E2	Exp Value H2	Exp Value K2
	NSASVGGNLVMAQK	1	5	1	Solyc11g071610.1.1		1375.7													0.00197946
	LVVGNTGTGYYK	1	5	1	Solyc11g071610.1.1		1271.66													0.00190453
	LTSSEAENAIAGNLCR	1	2	1	Solyc11g071610.1.1	C15(Carbamidomethyl)	1705.82
	SESATNLDSSK	1	2	1	Solyc11g071610.1.1		1138.52
Solyc11g069270.1.1	Beta-galactosidase IPR001944 Glycoside hydrolase, family 35	5.16	1	3	3	5
	Sequence	# PSMs	# Proteins	# Protein Groups	Protein Group Accessions	Modifications	MH+ [Da]	A2	D2	G2	V2	Y2	AB2	IonScore A2	IonScore P2	IonScore S2	IonScore V2	IonScore Y2	Exp Value J2	Exp Value M2	Exp Value P2	Exp Value S2	D9	G9	J9	M9	AB9	IonScore A9	IonScore D9	IonScore G9	IonScore V9	IonScore Y9	IonScore AB9	Exp Value A9	Exp Value P9	Exp Value S9	Exp Value V9	Exp Value Y9	K2	N2	Q2	T2	IonScore H2	IonScore K2	IonScore N2	IonScore Q2	Exp Value E2	Exp Value H2	Exp Value K2
	GVYVLMSGLDLER	6	2	2	Solyc11g069180.1.1;Solyc06g073560.2.1	M6(Oxidation)	1467.75	High	High					83.03	39.75						0.00114399
	GVYVLMSGLDLER	11	2	2	Solyc11g069180.1.1;Solyc06g073560.2.1		1451.76	High	High	High				69.62																													59.31				0.00024763	1.51799e-05
	GITAFIIEK	6	2	2	Solyc11g069180.1.1;Solyc06g073560.2.1		991.583	High		High				42.54		41.23						0.000380445																					40.57				0.00170115	0.000442885
	EMTGFSTAQK	1	1	1	Solyc11g069180.1.1		1099.51	High						34.38
	DCAGVILSAAER	8	1	1	Solyc11g069180.1.1	C2(Carbamidomethyl)	1261.62		High						65.4	38.57					2.97055e-06	0.0014108																									8.40361e-05
	VADMYTSMQSSR	7	1	1	Solyc11g069180.1.1		1375.6		High						54.4						7.4431e-06																										0.000205693
	LYEIGAGTSEIR	3	1	1	Solyc11g069180.1.1		1308.68		High						52.17						7.70555e-05
	VADMYTSMQSSR	1	1	1	Solyc11g069180.1.1	M4(Oxidation)	1391.6		High
	ECDSGTINTK	1	1	1	Solyc11g069180.1.1	C2(Carbamidomethyl)	1124.49		High
	LISGEHVGALAMSEPNAGSDVVSMK	2	1	1	Solyc11g069180.1.1	M12(Oxidation); M24(Oxidation)	2531.22									40.66						0.000828948
	ESVAQFAQENIAPHAEK	1	1	1	Solyc11g069180.1.1		1868.91
	VADMYTSMQSSR	1	1	1	Solyc11g069180.1.1	M4(Oxidation); M8(Oxidation)	1407.59								46.68						3.96407e-05
	EMTGFSTAQK	1	1	1	Solyc11g069180.1.1	M2(Oxidation)	1115.5
Solyc11g069150.1.1	Proteasome subunit beta type IPR016295 Proteasome endopeptidase complex, beta subunit	47.76	1	8	8	53									116.212	17.96	3	4		0			91.8037	12.24	2	2		0			73.8277	12.24	2	2		0				0			67.699	12.24	2	2		0
	Sequence	# PSMs	# Proteins	# Protein Groups	Protein Group Accessions	Modifications	MH+ [Da]	A2	D2	G2	V2	Y2	AB2	IonScore A2	IonScore P2	IonScore S2	IonScore V2	IonScore Y2	Exp Value J2	Exp Value M2	Exp Value P2	Exp Value S2	D9	G9	J9	M9	AB9	IonScore A9	IonScore D9	IonScore G9	IonScore V9	IonScore Y9	IonScore AB9	Exp Value A9	Exp Value P9	Exp Value S9	Exp Value V9	Exp Value Y9	K2	N2	Q2	T2	IonScore H2	IonScore K2	IonScore N2	IonScore Q2	Exp Value E2	Exp Value H2	Exp Value K2
	ITEEGVTISQPYSLK	11	1	1	Solyc11g069150.1.1		1664.88			High						47.83			0.000120063			0.000176353																		High	High				72.01	44.91	2.4968e-06
	FNPLWNSLVLGGVK	10	1	1	Solyc11g069150.1.1		1543.87																																		High					54.7
	TQFPYVTGTSVVGIK	13	1	1	Solyc11g069150.1.1		1596.87			High			High						0.00450605																					High	High				26.89	62.42	0.000350021
	YKDGILLAADMGGSYGSTIR	2	1	1	Solyc11g069150.1.1		2088.05																																	High					65.41
	YKDGILLAADMGGSYGSTIR	8	1	1	Solyc11g069150.1.1	M11(Oxidation)	2104.04						High			33.9						0.00474598																		High	High				54.72	43.01
	YLDELILYDNMWDDGNSLGPK	2	1	1	Solyc11g069150.1.1	M11(Oxidation)	2487.15																																	High	High				51.39	36.76
	DGILLAADMGGSYGSTIR	1	1	1	Solyc11g069150.1.1	M9(Oxidation)	1812.88																																	High					48.46
	DEWHENLSYEEGVK	2	1	1	Solyc11g069150.1.1		1734.76																																	High	High				21.63	24.34
	HSLLGASGEISDFQEIMK	3	1	1	Solyc11g069150.1.1	M17(Oxidation)	1977.96									33.87						0.00410204																			High					44.38
	HSLLGASGEISDFQEIMK	1	1	1	Solyc11g069150.1.1		1961.97																																		High					29.69
Solyc11g069000.1.1	T-complex protein 1 subunit beta IPR012716 T-complex protein 1, beta subunit	11.41	1	5	5	7
	Sequence	# PSMs	# Proteins	# Protein Groups	Protein Group Accessions	Modifications	MH+ [Da]	A2	D2	G2	V2	Y2	AB2	IonScore A2	IonScore P2	IonScore S2	IonScore V2	IonScore Y2	Exp Value J2	Exp Value M2	Exp Value P2	Exp Value S2	D9	G9	J9	M9	AB9	IonScore A9	IonScore D9	IonScore G9	IonScore V9	IonScore Y9	IonScore AB9	Exp Value A9	Exp Value P9	Exp Value S9	Exp Value V9	Exp Value Y9	K2	N2	Q2	T2	IonScore H2	IonScore K2	IonScore N2	IonScore Q2	Exp Value E2	Exp Value H2	Exp Value K2
	LGLVTGGEIASTFDNPESVK	2	1	1	Solyc11g069000.1.1		2034.04
	GSTNLEAIQIIK	2	1	1	Solyc11g069000.1.1		1286.73
	SDLMNIAR	1	1	1	Solyc11g069000.1.1	M4(Oxidation)	935.461
	LAVDAVMR	1	1	1	Solyc11g069000.1.1		874.482
	DSFLDEGFILDK	1	1	1	Solyc11g069000.1.1		1398.68
Solyc11g068830.1.1	Orotidine 5_apos-phosphate decarboxylase (Orotate phosphoribosyltransferase) IPR001754 Orotidine 5-phosphate decarboxylase, core	15.72	1	6	6	14		0				0				0				0				0			71.1109	3.98	2	2		0			143.824	10.48	4	4		0				0				0
	Sequence	# PSMs	# Proteins	# Protein Groups	Protein Group Accessions	Modifications	MH+ [Da]	A2	D2	G2	V2	Y2	AB2	IonScore A2	IonScore P2	IonScore S2	IonScore V2	IonScore Y2	Exp Value J2	Exp Value M2	Exp Value P2	Exp Value S2	D9	G9	J9	M9	AB9	IonScore A9	IonScore D9	IonScore G9	IonScore V9	IonScore Y9	IonScore AB9	Exp Value A9	Exp Value P9	Exp Value S9	Exp Value V9	Exp Value Y9	K2	N2	Q2	T2	IonScore H2	IonScore K2	IonScore N2	IonScore Q2	Exp Value E2	Exp Value H2	Exp Value K2
	VTDAVVMIDR	5	1	1	Solyc11g068830.1.1		1118.59								49.27					0.000545149	0.000195202																					High	53.44					7.47281e-05
	GSDIIIVGR	3	1	1	Solyc11g068830.1.1		929.541									44.49						0.000346741																					56.99					2.33984e-05
	LQGWDAYLVNTK	2	1	1	Solyc11g068830.1.1		1407.73								39.59						0.00145069																						54.7					4.38803e-05
	GGDALGQQYNTPNSVIGDR	1	1	1	Solyc11g068830.1.1		1961.94																																				30.15					0.00898427
	QISQILVGSLPESTK	1	1	1	Solyc11g068830.1.1		1599.9													0.0101591
	VTDAVVMIDR	1	1	1	Solyc11g068830.1.1	M7(Oxidation)	1134.59									39.74						0.00157662
	LIVSYPSILR	1	1	1	Solyc11g068830.1.1		1160.7																																			High
Solyc11g067160.1.1	Aldo_keto reductase family protein IPR001395 Aldo_keto reductase	12.06	1	4	4	8																	69.1537	5.53	2	2
	Sequence	# PSMs	# Proteins	# Protein Groups	Protein Group Accessions	Modifications	MH+ [Da]	A2	D2	G2	V2	Y2	AB2	IonScore A2	IonScore P2	IonScore S2	IonScore V2	IonScore Y2	Exp Value J2	Exp Value M2	Exp Value P2	Exp Value S2	D9	G9	J9	M9	AB9	IonScore A9	IonScore D9	IonScore G9	IonScore V9	IonScore Y9	IonScore AB9	Exp Value A9	Exp Value P9	Exp Value S9	Exp Value V9	Exp Value Y9	K2	N2	Q2	T2	IonScore H2	IonScore K2	IonScore N2	IonScore Q2	Exp Value E2	Exp Value H2	Exp Value K2
	TIALTNFDTER	2	1	1	Solyc11g067160.1.1		1280.65									39.46						0.00132491																									0.000425781
	MAELCQLTGVK	2	1	1	Solyc11g067160.1.1	C5(Carbamidomethyl)	1249.63									49.49						0.000156882																									0.000980206
	LITYGTVMGGLLSEK	1	1	1	Solyc11g067160.1.1		1581.86									58.29						1.19343e-05
	LITYGTVMGGLLSEK	2	1	1	Solyc11g067160.1.1	M8(Oxidation)	1597.85									57.85						1.76363e-05
	SFVSESIDVSR	1	1	1	Solyc11g067160.1.1		1225.61									43.63						0.000414003
Solyc11g066720.1.1	Bifunctional polymyxin resistance arnA protein IPR001509 NAD-dependent epimerase_dehydratase	18.39	1	6	6	14		0								0				0			133.518	6.48	2	4		0			61.6377	6.48	2	2	52.34	5.7	2	2
	Sequence	# PSMs	# Proteins	# Protein Groups	Protein Group Accessions	Modifications	MH+ [Da]	A2	D2	G2	V2	Y2	AB2	IonScore A2	IonScore P2	IonScore S2	IonScore V2	IonScore Y2	Exp Value J2	Exp Value M2	Exp Value P2	Exp Value S2	D9	G9	J9	M9	AB9	IonScore A9	IonScore D9	IonScore G9	IonScore V9	IonScore Y9	IonScore AB9	Exp Value A9	Exp Value P9	Exp Value S9	Exp Value V9	Exp Value Y9	K2	N2	Q2	T2	IonScore H2	IonScore K2	IonScore N2	IonScore Q2	Exp Value E2	Exp Value H2	Exp Value K2
	MDFIPGIDGPSEGVPR	2	1	1	Solyc11g066720.1.1		1686.82			High																																					7.31924e-05
	MDFIPGIDGPSEGVPR	3	1	1	Solyc11g066720.1.1	M1(Oxidation)	1702.81									32.99						0.00429503																									0.000152058
	VDLDGNPIK	3	1	1	Solyc11g066720.1.1		970.521			High																																	30.95				8.9427e-05	0.00345516
	EDTSPCIFGPIEK	2	1	1	Solyc11g066720.1.1	C6(Carbamidomethyl)	1492.7									38.14						0.00125071																					34.39					0.00260199
	VLACFSNNLLR	1	1	1	Solyc11g066720.1.1	C4(Carbamidomethyl)	1306.69
	VLAVDVYSDK	2	1	1	Solyc11g066720.1.1		1108.59									36.82						0.00231886
	LIHFSTCEVYGK	1	1	1	Solyc11g066720.1.1	C7(Carbamidomethyl)	1453.71									34.46						0.00390325
Solyc11g066670.1.1	UDP-glucosyltransferase IPR002213 UDP-glucuronosyl_UDP-glucosyltransferase	9.64	2	4	4	6		0				0				0			55.8989	5.14	2	2	77.0335	4.71	2	2	52.3982	4.07	2	2		0				0
	Sequence	# PSMs	# Proteins	# Protein Groups	Protein Group Accessions	Modifications	MH+ [Da]	A2	D2	G2	V2	Y2	AB2	IonScore A2	IonScore P2	IonScore S2	IonScore V2	IonScore Y2	Exp Value J2	Exp Value M2	Exp Value P2	Exp Value S2	D9	G9	J9	M9	AB9	IonScore A9	IonScore D9	IonScore G9	IonScore V9	IonScore Y9	IonScore AB9	Exp Value A9	Exp Value P9	Exp Value S9	Exp Value V9	Exp Value Y9	K2	N2	Q2	T2	IonScore H2	IonScore K2	IonScore N2	IonScore Q2	Exp Value E2	Exp Value H2	Exp Value K2
	NALFITEGLK	3	2	1	Solyc11g066670.1.1		1105.63		High																																						0.00177835
	LSVMEGGVTQQEMK	1	1	1	Solyc11g066670.1.1	M4(Oxidation)	1552.74		High
	ELAIGLEASQQR	1	2	1	Solyc11g066670.1.1		1314.7																																								1.22664e-05
	EPVTDLVNK	1	1	1	Solyc11g066670.1.1		1014.55
Solyc11g066150.1.1	Bifunctional polymyxin resistance protein ArnA-binding domain	25.72	1	3	8	80		0				0				0				0			335.096	25.72	8	12		0			160.789	15.61	5	5		0				0				0				0
	Sequence	# PSMs	# Proteins	# Protein Groups	Protein Group Accessions	Modifications	MH+ [Da]	A2	D2	G2	V2	Y2	AB2	IonScore A2	IonScore P2	IonScore S2	IonScore V2	IonScore Y2	Exp Value J2	Exp Value M2	Exp Value P2	Exp Value S2	D9	G9	J9	M9	AB9	IonScore A9	IonScore D9	IonScore G9	IonScore V9	IonScore Y9	IonScore AB9	Exp Value A9	Exp Value P9	Exp Value S9	Exp Value V9	Exp Value Y9	K2	N2	Q2	T2	IonScore H2	IonScore K2	IonScore N2	IonScore Q2	Exp Value E2	Exp Value H2	Exp Value K2
	IFNTYGPR	13	3	3	Solyc04g011400.2.1;Solyc11g066150.1.1;Solyc05g054590.2.1		967.501	High	High	High				32.25					0.00198986																					High	High		32.73		37	36.67	0.00318947	0.00530668
	TNVIGTLNMLGLAK	10	2	2	Solyc04g011400.2.1;Solyc11g066150.1.1		1444.82		High	High										0.00464524																				High			50.14		47.39		6.50342e-05	8.47243e-05
	VAETLMFDYHR	7	2	2	Solyc04g011400.2.1;Solyc11g066150.1.1		1381.66																																		High					32.26	0.000459011
	SFCYVSDMVDGLIR	7	2	2	Solyc04g011400.2.1;Solyc11g066150.1.1	C3(Carbamidomethyl); M8(Oxidation)	1677.77								40.5	38.76					0.000467907	0.000711793																			High					39.64	0.000892059
	MNIDDGR	6	2	2	Solyc04g011400.2.1;Solyc11g066150.1.1	M1(Oxidation)	836.356													0.00767481																					High					24.44	0.00178266
	MNIDDGR	14	3	3	Solyc04g011400.2.1;Solyc11g066150.1.1;Solyc05g054590.2.1		820.361		High	High					34.81	34.68			0.00610173	0.0101974	0.00143711	0.00148078																			High					39.48	5.72075e-05
	TNVIGTLNMLGLAK	7	2	2	Solyc04g011400.2.1;Solyc11g066150.1.1	M9(Oxidation)	1460.82		High											0.001194																				High					28.34
	VVSNFIAQSLR	5	1	1	Solyc11g066150.1.1		1233.7			High					40.15	37.55				0.000306035	0.000937069	0.00150302																									1.03245e-08
	DEPLTVQAPGTQTR	4	1	1	Solyc11g066150.1.1		1512.77			High					38.85						0.00135529																										3.66713e-05
	MVENTPDDPR	3	1	1	Solyc11g066150.1.1		1173.52									38.19				0.00667157		0.000508212																									0.000582163
	MVENTPDDPR	1	1	1	Solyc11g066150.1.1	M1(Oxidation)	1189.52																																								0.000966539
	SFCYVSDMVDGLIR	3	2	2	Solyc04g011400.2.1;Solyc11g066150.1.1	C3(Carbamidomethyl)	1661.77								30.61						0.00534411																				High					40.39
Solyc11g066130.1.1	Thaumatin-like protein IPR017949 Thaumatin, conserved site IPR001938 Thaumatin, pathogenesis-related	9.92	1	2	2	4																																										0
	Sequence	# PSMs	# Proteins	# Protein Groups	Protein Group Accessions	Modifications	MH+ [Da]	A2	D2	G2	V2	Y2	AB2	IonScore A2	IonScore P2	IonScore S2	IonScore V2	IonScore Y2	Exp Value J2	Exp Value M2	Exp Value P2	Exp Value S2	D9	G9	J9	M9	AB9	IonScore A9	IonScore D9	IonScore G9	IonScore V9	IonScore Y9	IonScore AB9	Exp Value A9	Exp Value P9	Exp Value S9	Exp Value V9	Exp Value Y9	K2	N2	Q2	T2	IonScore H2	IonScore K2	IonScore N2	IonScore Q2	Exp Value E2	Exp Value H2	Exp Value K2
	IINEPTAAAIAYGLDK	38	6	4	Solyc09g010630.2.1;Solyc11g066060.1.1;Solyc03g082920.2.1;Solyc08g082820.2.1		1659.9	High	High	High	High			100.98	50.25	59.4	40.09		8.4137e-05	1.60953e-07	0.000108567	1.31464e-05																		High	High		94.95		77.75	38.33	2.34421e-09	3.67873e-09
	NQVAMNPINTVFDAK	12	4	2	Solyc09g010630.2.1;Solyc11g066060.1.1		1661.83	High	High					60.98					0.000944357	0.000947156																				High	High		58.27		32.62	33.31	0.000836585	1.82447e-05
	NQVAMNPINTVFDAK	11	4	2	Solyc09g010630.2.1;Solyc11g066060.1.1	M5(Oxidation)	1677.83	High						60.03	45.15					9.28507e-05	0.000383393																						68.36				0.000384297	1.76517e-06
	EIAEAFLGSTVK	19	3	2	Solyc09g010630.2.1;Solyc11g066060.1.1		1264.68	High	High	High				53.57	42.28	42.56			4.74886e-05	0.00258569	0.000766072	0.00071824																	High		High		54.72	52.6		47.05	0.000139082	4.36787e-05	7.11655e-05
	TTPSYVGFTDSER	20	3	2	Solyc09g010630.2.1;Solyc11g066060.1.1		1459.67	High	High	High	High			52.52	53.81		26.68		0.00182538		2.3291e-05																				High		53.72			38.96	1.85044e-05	2.18679e-05
	NALENYAYNMR	8	3	2	Solyc09g010630.2.1;Solyc11g066060.1.1		1358.62	High	High					32.11						8.74923e-05																			High				72.28	33.45				3.1057e-07	0.00232706
	VEIIANDQGNR	11	4	2	Solyc11g066060.1.1;Solyc09g010630.2.1		1228.63		High	High					46.03					0.000311999	0.000268169																						52.39				0.000421845	5.65231e-05
	FSDASVQSDIK	9	1	1	Solyc11g066060.1.1		1196.58												0.000388887																								42.97				2.67975e-05	0.000413822
	VQQLLQDFFNGK	1	4	2	Solyc11g066060.1.1;Solyc09g010630.2.1		1436.75
	ATAGDTHLGGEDFDNR	6	4	2	Solyc11g066060.1.1;Solyc09g010630.2.1		1675.73									30.42						0.00226955																					24.04				0.000132721	0.00986143
	NAVVTVPAYFNDSQR	4	4	2	Solyc11g066060.1.1;Solyc09g010630.2.1		1680.84																																	High			33.44		30.58			0.00548006
	ELESLCNPIIAK	2	3	2	Solyc09g010630.2.1;Solyc11g066060.1.1	C6(Carbamidomethyl)	1386.73		High
	IINEPTAAAIAYGLDKK	2	6	4	Solyc03g082920.2.1;Solyc08g082820.2.1;Solyc11g066060.1.1;Solyc09g010630.2.1		1787.99									31.66						0.00559518																									8.40398e-05
	QFSAEEISSMVLIK	1	2	1	Solyc11g066060.1.1		1581.82																																				39.87					0.00103554
	DAGVISGLNVMR	2	3	1	Solyc11g066060.1.1		1231.65													0.00711664																							34.9					0.004142
	DAGVISGLNVMR	3	3	1	Solyc11g066060.1.1	M11(Oxidation)	1247.64												0.00207103
	NALENYAYNMR	1	3	2	Solyc09g010630.2.1;Solyc11g066060.1.1	M10(Oxidation)	1374.61																																High					29.45					0.00431304
Solyc11g065930.1.1	Xanthine dehydrogenase_oxidase IPR016208 Aldehyde oxidase_xanthine dehydrogenase	1.4	1	2	2	5		0				0				0				0							59.1541	1.4	2	2		0				0
	Sequence	# PSMs	# Proteins	# Protein Groups	Protein Group Accessions	Modifications	MH+ [Da]	A2	D2	G2	V2	Y2	AB2	IonScore A2	IonScore P2	IonScore S2	IonScore V2	IonScore Y2	Exp Value J2	Exp Value M2	Exp Value P2	Exp Value S2	D9	G9	J9	M9	AB9	IonScore A9	IonScore D9	IonScore G9	IonScore V9	IonScore Y9	IonScore AB9	Exp Value A9	Exp Value P9	Exp Value S9	Exp Value V9	Exp Value Y9	K2	N2	Q2	T2	IonScore H2	IonScore K2	IonScore N2	IonScore Q2	Exp Value E2	Exp Value H2	Exp Value K2
	MACTDEFTR	2	1	1	Solyc11g065930.1.1	C3(Carbamidomethyl)	1130.46
	IPTLNDVPSK	2	1	1	Solyc11g065930.1.1		1083.6
	MACTDEFTR	1	1	1	Solyc11g065930.1.1	M1(Oxidation); C3(Carbamidomethyl)	1146.46
Solyc11g064950.1.1	BZIP transcription factor IPR011616 bZIP transcription factor, bZIP-1	7.41	1	2	2	2
	Sequence	# PSMs	# Proteins	# Protein Groups	Protein Group Accessions	Modifications	MH+ [Da]	A2	D2	G2	V2	Y2	AB2	IonScore A2	IonScore P2	IonScore S2	IonScore V2	IonScore Y2	Exp Value J2	Exp Value M2	Exp Value P2	Exp Value S2	D9	G9	J9	M9	AB9	IonScore A9	IonScore D9	IonScore G9	IonScore V9	IonScore Y9	IonScore AB9	Exp Value A9	Exp Value P9	Exp Value S9	Exp Value V9	Exp Value Y9	K2	N2	Q2	T2	IonScore H2	IonScore K2	IonScore N2	IonScore Q2	Exp Value E2	Exp Value H2	Exp Value K2
	ALLAITDYFSR	1	1	1	Solyc11g064950.1.1		1269.69									48.62						0.000120916
	GAVNSHAGDAELR	1	1	1	Solyc11g064950.1.1		1296.63									33.97						0.00398862
Solyc11g062190.1.1	Mitochondrial ADP_ATP carrier proteins IPR002113 Adenine nucleotide translocator 1	16.45	4	6	6	13										0				0
	Sequence	# PSMs	# Proteins	# Protein Groups	Protein Group Accessions	Modifications	MH+ [Da]	A2	D2	G2	V2	Y2	AB2	IonScore A2	IonScore P2	IonScore S2	IonScore V2	IonScore Y2	Exp Value J2	Exp Value M2	Exp Value P2	Exp Value S2	D9	G9	J9	M9	AB9	IonScore A9	IonScore D9	IonScore G9	IonScore V9	IonScore Y9	IonScore AB9	Exp Value A9	Exp Value P9	Exp Value S9	Exp Value V9	Exp Value Y9	K2	N2	Q2	T2	IonScore H2	IonScore K2	IonScore N2	IonScore Q2	Exp Value E2	Exp Value H2	Exp Value K2
	GAGANILR	2	4	1	Solyc11g062190.1.1		771.447																																	High					38.92
	GNTANVIR	2	4	1	Solyc11g062190.1.1		844.462																																	High					30.01
	YFPTQALNFAFK	3	4	1	Solyc11g062190.1.1		1446.74																																	High					29.57
	LLIQNQDEMLK	2	4	1	Solyc11g062190.1.1	M9(Oxidation)	1360.71
	SSLDAFSQIVK	2	2	1	Solyc11g062190.1.1		1194.64
	AVAGAGVLAGYDK	2	3	1	Solyc11g062190.1.1		1191.64
Solyc11g051160.1.1	Phosphatidylinositol transfer protein SFH5 IPR001251 Cellular retinaldehyde-binding_triple function, C-terminal	20.2	1	10	10	104		0				0			105.535	7.81	4	4	97.7264	10.87	4	4	125.981	10.7	4	4	116.757	8.83	3	3	109.823	10.7	4	4	173.103	10.02	4	6	67.6648	6.11	2	2	116.489	9.34	4	4		0
	Sequence	# PSMs	# Proteins	# Protein Groups	Protein Group Accessions	Modifications	MH+ [Da]	A2	D2	G2	V2	Y2	AB2	IonScore A2	IonScore P2	IonScore S2	IonScore V2	IonScore Y2	Exp Value J2	Exp Value M2	Exp Value P2	Exp Value S2	D9	G9	J9	M9	AB9	IonScore A9	IonScore D9	IonScore G9	IonScore V9	IonScore Y9	IonScore AB9	Exp Value A9	Exp Value P9	Exp Value S9	Exp Value V9	Exp Value Y9	K2	N2	Q2	T2	IonScore H2	IonScore K2	IonScore N2	IonScore Q2	Exp Value E2	Exp Value H2	Exp Value K2
	YIVPEQVPVQYGGLSR	21	1	1	Solyc11g051160.1.1		1804.96		High	High			High		57.41	55.51					2.12415e-05	3.38834e-05																		High	High		45.72		32.67	31.59	0.00214183	0.000313463
	HTVEFPVTEK	9	1	1	Solyc11g051160.1.1		1186.61				High		High				32.71		0.00137923	0.00658207
	MINALFTTR	8	1	1	Solyc11g051160.1.1	M1(Oxidation)	1082.57				High		High				34.36		0.00611622
	VVLTFDNQTSK	10	1	1	Solyc11g051160.1.1		1251.66		High	High						34.11				0.00714559		0.00459958																				High					0.000754603
	ALQLLQDNYPEFVAK	25	1	1	Solyc11g051160.1.1		1748.92		High	High					43.42				7.69157e-06	8.78161e-05	0.000621059																			High	High	High	46.61		34.02	45.33	1.08573e-05	0.000297943
	EGEQEFTIADSATEDTVKPASK	7	1	1	Solyc11g051160.1.1		2353.11		High		High		High				31.8																							High					41
	KIAAANETVITNNYTAPEAGK	16	1	1	Solyc11g051160.1.1		2176.13			High	High		High				52.72		0.00742244																					High	High		45.17		35.11	40.15	0.00430432	0.000358824
	SAETLFK	4	1	1	Solyc11g051160.1.1		795.425																																		High		29.58			28.84		0.00616862
	MINALFTTR	2	1	1	Solyc11g051160.1.1		1066.57				High						33.14
	IAAANETVITNNYTAPEAGK	1	1	1	Solyc11g051160.1.1		2048.03
	FVFAGASR	1	1	1	Solyc11g051160.1.1		854.452						High
Solyc11g042610.1.1	Ribosomal protein S5 IPR005716 Ribosomal protein S7, eukaryotic_archaeal	17.06	2	3	3	21																														0
	Sequence	# PSMs	# Proteins	# Protein Groups	Protein Group Accessions	Modifications	MH+ [Da]	A2	D2	G2	V2	Y2	AB2	IonScore A2	IonScore P2	IonScore S2	IonScore V2	IonScore Y2	Exp Value J2	Exp Value M2	Exp Value P2	Exp Value S2	D9	G9	J9	M9	AB9	IonScore A9	IonScore D9	IonScore G9	IonScore V9	IonScore Y9	IonScore AB9	Exp Value A9	Exp Value P9	Exp Value S9	Exp Value V9	Exp Value Y9	K2	N2	Q2	T2	IonScore H2	IonScore K2	IonScore N2	IonScore Q2	Exp Value E2	Exp Value H2	Exp Value K2
	AAELTSLLESR	17	1	1	Solyc11g039980.1.1		1189.64	High		High	High			66.25	77.15	76.85	71.74		3.10413e-07		2.6118e-07	2.90186e-07																			High	High	56.6			54.09	4.47939e-06	2.96442e-05
	VVDGLGVPIDGR	9	1	1	Solyc11g039980.1.1		1196.66	High	High					45.55	43.67						0.000249131																				High	High	48.3			42.76	0.00215715	9.24443e-05
	AVDSLVPIGR	12	1	1	Solyc11g039980.1.1		1026.59	High						40.14	30.49				0.000737489		0.00486851																				High	High	32.14			49.38	0.00181285	0.00332963
	TGSIVDVPAGK	12	1	1	Solyc11g039980.1.1		1043.57	High		High	High			33.31		45.44	46.11					0.000358628																			High	High				34.89	2.45199e-05
	APGIIER	10	1	1	Solyc11g039980.1.1		755.441		High						43.08	37.63			0.00311522		0.000216497	0.000750739																			High	High				36.48	0.00509905
	GALSDHER	2	1	1	Solyc11g039980.1.1		884.422																																		High					27.55	0.000101105
	VYGLNEIQAGEMVEFASGVK	4	1	1	Solyc11g039980.1.1	M12(Oxidation)	2157.06																																		High		37.81			48.42		0.001722
	SVHEPMQTGLK	3	1	1	Solyc11g039980.1.1	M6(Oxidation)	1242.61																																		High		34.15			38.53		0.00307673
	VYGLNEIQAGEMVEFASGVK	1	1	1	Solyc11g039980.1.1		2141.06																																		High					32.3
Solyc11g028100.1.1	Elongation factor 1-gamma IPR001662 Translation elongation factor EF1B, gamma chain, conserved	30.43	1	4	12	89		0				0				0				0				0				0				0				0				0				0
	Sequence	# PSMs	# Proteins	# Protein Groups	Protein Group Accessions	Modifications	MH+ [Da]	A2	D2	G2	V2	Y2	AB2	IonScore A2	IonScore P2	IonScore S2	IonScore V2	IonScore Y2	Exp Value J2	Exp Value M2	Exp Value P2	Exp Value S2	D9	G9	J9	M9	AB9	IonScore A9	IonScore D9	IonScore G9	IonScore V9	IonScore Y9	IonScore AB9	Exp Value A9	Exp Value P9	Exp Value S9	Exp Value V9	Exp Value Y9	K2	N2	Q2	T2	IonScore H2	IonScore K2	IonScore N2	IonScore Q2	Exp Value E2	Exp Value H2	Exp Value K2
	YNDENTVSFVTLNK	21	2	2	Solyc06g011280.2.1;Solyc11g028100.1.1		1643.8	High						81.92	86.89	75.49			0.000102247		1.75994e-08	2.41527e-07																			High		51.16			41.36	2.67084e-07	7.04349e-05
	KEEPSPVEEEAAPKPK	13	2	2	Solyc06g011280.2.1;Solyc11g028100.1.1		1764.9	High		High	High			42.85		46.31	30.22					0.000284169																			High		36.54			31.09	8.04307e-05	0.00275056
	VGGFLQR	7	2	2	Solyc06g011280.2.1;Solyc11g028100.1.1		776.442	High		High				34.82																													31.03					0.00721807
	ALIAAEYTGVK	21	2	2	Solyc06g011280.2.1;Solyc11g028100.1.1		1135.64	High		High	High		High	34.74	34.06	47.98	43.58				0.00361233	0.000160017																		High	High	High	43.81		41.91	48.77	0.00307837	0.000411752
	EVDINDEAQK	9	2	2	Solyc06g011280.2.1;Solyc11g028100.1.1		1160.54								46.59						0.000155689																				High					31.02	0.00495192
	VQGLWLFR	3	2	2	Solyc06g011280.2.1;Solyc11g028100.1.1		1018.58																																		High		34.28			35.12		0.00429238
	EVDINDEAQKER	1	2	2	Solyc06g011280.2.1;Solyc11g028100.1.1		1445.69
	MLIVGSEAPFK	1	2	2	Solyc06g011280.2.1;Solyc11g028100.1.1	M1(Oxidation)	1207.64
	NPLDLLPPSK	1	1	1	Solyc06g011280.2.1		1093.63								34.17						0.00302432
	MLIVGSEAPFK	4	2	2	Solyc06g011280.2.1;Solyc11g028100.1.1		1191.65				High					36.36	34.84					0.00282072
	EFPHVER	2	1	1	Solyc06g011280.2.1		913.452				High					32.9	23.54					0.00302588
	VYIPAAEEAAVAALK	3	1	1	Solyc11g028100.1.1		1515.84
	DFQMGVSNNTPEFLK	1	1	1	Solyc11g028100.1.1		1726.81
	DFQMGVSNNTPEFLK	2	1	1	Solyc11g028100.1.1	M4(Oxidation)	1742.81
Solyc11g017250.1.1	Dihydrolipoyllysine-residue acetyltransferase component of pyruvate dehydrogenase complex IPR001078 2-oxoacid dehydrogenase acyltransferase, catalytic domain	7.05	1	2	3	12																														0
	Sequence	# PSMs	# Proteins	# Protein Groups	Protein Group Accessions	Modifications	MH+ [Da]	A2	D2	G2	V2	Y2	AB2	IonScore A2	IonScore P2	IonScore S2	IonScore V2	IonScore Y2	Exp Value J2	Exp Value M2	Exp Value P2	Exp Value S2	D9	G9	J9	M9	AB9	IonScore A9	IonScore D9	IonScore G9	IonScore V9	IonScore Y9	IonScore AB9	Exp Value A9	Exp Value P9	Exp Value S9	Exp Value V9	Exp Value Y9	K2	N2	Q2	T2	IonScore H2	IonScore K2	IonScore N2	IonScore Q2	Exp Value E2	Exp Value H2	Exp Value K2
	VGYTITTNALDALYK	5	1	1	Solyc11g017250.1.1		1642.87																																	High	High				68.7	31.01
	GVTMTALLAK	3	2	2	Solyc11g017250.1.1;Solyc05g009530.2.1		1004.58																																	High					47.11
	VDLYSLSR	1	1	1	Solyc11g017250.1.1		952.509																																	High					31.84
	GVTMTALLAK	3	2	2	Solyc11g017250.1.1;Solyc05g009530.2.1	M4(Oxidation)	1020.57																																		High					32.42
Solyc11g017070.1.1	Eukaryotic translation initiation factor 3 subunit 2 IPR020472 G-protein beta WD-40 repeat, region	12.27	1	3	3	3																		0								0				0				0				0				0
	Sequence	# PSMs	# Proteins	# Protein Groups	Protein Group Accessions	Modifications	MH+ [Da]	A2	D2	G2	V2	Y2	AB2	IonScore A2	IonScore P2	IonScore S2	IonScore V2	IonScore Y2	Exp Value J2	Exp Value M2	Exp Value P2	Exp Value S2	D9	G9	J9	M9	AB9	IonScore A9	IonScore D9	IonScore G9	IonScore V9	IonScore Y9	IonScore AB9	Exp Value A9	Exp Value P9	Exp Value S9	Exp Value V9	Exp Value Y9	K2	N2	Q2	T2	IonScore H2	IonScore K2	IonScore N2	IonScore Q2	Exp Value E2	Exp Value H2	Exp Value K2
	TIISAGEDAVIR	1	1	1	Solyc11g017070.1.1		1244.69
	SVDGSHFITGSLDK	1	1	1	Solyc11g017070.1.1		1462.72
	DPSEQMSESVLVLK	1	1	1	Solyc11g017070.1.1		1561.78
Solyc11g013260.1.1	Prohibitin IPR000163 Prohibitin	16.94	3	4	4	4														0											64.7177	8.64	2	2
	Sequence	# PSMs	# Proteins	# Protein Groups	Protein Group Accessions	Modifications	MH+ [Da]	A2	D2	G2	V2	Y2	AB2	IonScore A2	IonScore P2	IonScore S2	IonScore V2	IonScore Y2	Exp Value J2	Exp Value M2	Exp Value P2	Exp Value S2	D9	G9	J9	M9	AB9	IonScore A9	IonScore D9	IonScore G9	IonScore V9	IonScore Y9	IonScore AB9	Exp Value A9	Exp Value P9	Exp Value S9	Exp Value V9	Exp Value Y9	K2	N2	Q2	T2	IonScore H2	IonScore K2	IonScore N2	IonScore Q2	Exp Value E2	Exp Value H2	Exp Value K2
	LISDATAAAGMGLIELR	1	3	1	Solyc11g013260.1.1		1701.92			High
	QVAQQEAER	1	3	1	Solyc11g013260.1.1		1058.52			High
	LPYIFQNLGTEYDEK	1	1	1	Solyc11g013260.1.1		1829.9
	DLQMVNLTLR	1	1	1	Solyc11g013260.1.1		1202.66
Solyc11g012970.1.1	Aminoacylase-1 IPR010159 N-acyl-L-amino-acid amidohydrolase	9.09	1	2	2	2																		0
	Sequence	# PSMs	# Proteins	# Protein Groups	Protein Group Accessions	Modifications	MH+ [Da]	A2	D2	G2	V2	Y2	AB2	IonScore A2	IonScore P2	IonScore S2	IonScore V2	IonScore Y2	Exp Value J2	Exp Value M2	Exp Value P2	Exp Value S2	D9	G9	J9	M9	AB9	IonScore A9	IonScore D9	IonScore G9	IonScore V9	IonScore Y9	IonScore AB9	Exp Value A9	Exp Value P9	Exp Value S9	Exp Value V9	Exp Value Y9	K2	N2	Q2	T2	IonScore H2	IonScore K2	IonScore N2	IonScore Q2	Exp Value E2	Exp Value H2	Exp Value K2
	ALLATEAGTNR	8	1	1	Solyc11g012410.1.1		1116.6	High						61.84	54.95				0.000158066		3.7747e-05																				High					54.16	1.29944e-05
	VSSQSELVK	7	2	2	Solyc11g012410.1.1;Solyc04g014800.2.1		976.531	High						38.05	35.26				0.00109028		0.00448267																				High					37.85	0.00129612
	INSLLFK	1	1	1	Solyc11g012410.1.1		834.508	High						27.34
	LVVDATTGR	2	1	1	Solyc11g012410.1.1		931.52
	GMVDLVTETDK	1	1	1	Solyc11g012410.1.1		1207.59																																								0.00144262
Solyc11g012110.1.1	60S ribosomal protein L6 IPR000915 Ribosomal protein L6E	25.76	1	4	5	29		0				0				0				0				0				0				0				0				0				0				0
	Sequence	# PSMs	# Proteins	# Protein Groups	Protein Group Accessions	Modifications	MH+ [Da]	A2	D2	G2	V2	Y2	AB2	IonScore A2	IonScore P2	IonScore S2	IonScore V2	IonScore Y2	Exp Value J2	Exp Value M2	Exp Value P2	Exp Value S2	D9	G9	J9	M9	AB9	IonScore A9	IonScore D9	IonScore G9	IonScore V9	IonScore Y9	IonScore AB9	Exp Value A9	Exp Value P9	Exp Value S9	Exp Value V9	Exp Value Y9	K2	N2	Q2	T2	IonScore H2	IonScore K2	IonScore N2	IonScore Q2	Exp Value E2	Exp Value H2	Exp Value K2
	VNQAYVIGTSTK	13	3	3	Solyc11g012110.1.1;Solyc04g014720.2.1;Solyc05g054070.2.1		1280.68									68.07						2.00402e-06																			High		50.07			52.47		0.000115621
[truncated: 3,778 more rows]
[truncated: 72 more columns]
